# Supplementary material for: Decomposing the True Score Variance in Rated Responses to Divergent Thinking-Tasks for Assessing Creativity: A Multitrait–Multimethod Analysis
Source: J Intell. 2024 Sep 27;12(10):95. doi: 10.3390/jintelligence12100095 (PMC11508196; doi:10.3390/jintelligence12100095)
Supplement: Supplementary file 1 [file jintelligence-12-00095-s001.zip]

Archive with 13 entries (13 files):
- supplementary_material/1_read_me.txt
- supplementary_material/ccdat_mplus_use.dat
- supplementary_material/comparison_GR_FIXED.pdf
- supplementary_material/dtcc_fixed_iterations.inp
- supplementary_material/dtcc_fixed_iterations.out
- supplementary_material/dtcc_gelman_rubin.inp
- supplementary_material/dtcc_gelman_rubin.out
- supplementary_material/dttl_b.inp
- supplementary_material/dttl_b.out
- supplementary_material/dttl_ml.inp
- supplementary_material/dttl_ml.out
- supplementary_material/prepare_data.R
- supplementary_material/trace_plots.pdf
