# Supplementary material for: Decomposing the True Score Variance in Rated Responses to Divergent Thinking-Tasks for Assessing Creativity: A Multitrait–Multimethod Analysis
Source: J Intell. 2024 Sep 27;12(10):95. doi: 10.3390/jintelligence12100095 (PMC11508196; doi:10.3390/jintelligence12100095)
Supplement: Supplementary file 1 [file jintelligence-12-00095-s001.zip › supplementary_material/1_read_me.txt]

Summary and explanation of the supplementary material for the paper
"Decomposing the True Score Variance in Rated Responses to Divergent Thinking-Tasks for Assessing Creativity:
 A Multitrait-Multimethod Analysis"


The file "prepare_data.R" shows how to download the data from the OSF-repository at:
https://osf.io/a9qnc
Further, it shows how to restructure the data and save it as a .dat-file
so that it can be used for estimating the models as displayed in the paper using Mplus.

The file "ccdat_mplus_use.dat" is exactly this .dat-file containing the data in the 
required format.

The files "dtcc_gelman_rubin.inp" and dtcc_fixed_iterations.inp" contain 
the Mplus model-specification of the DTCC as explained in the paper, once estimated using the Gelman-Rubin criterion
(results that are reported in the file "comparison_GR_FIXED.pdf"; see below) 
and once estimated using a fixed number of 1,000,000 iterations (results reported in the main manuscript).
They include the specification for the relative variances and parameter-priors.
The same variable-names, parameter-labels, and labels for relative variances are used as in the paper; 
However, Greek letters are spelled with Arabic letters and only lower case letters are used.

The files "dtcc_gelman_rubin.out" and "dtcc_fixed_iterations.out" contain the complete Mplus-results for the DTCC
(estimated with the Gelman-Rubin procedure and a fixed number of iterations, respectively).

The file "dttl_b.inp" contains the Mplus model-specification of the DTTL-B as explained in the paper,
including the relative variances and parameter-priors.
The same variable-names, parameter-labels, and labels for relative variances are used as in the paper; 
However, Greek letters are spelled with Arabic letters and only lower case letters are used.

The file "dttl_b.out" contains the complete Mplus-results for the DTTL-B.

The file "dttl_ml.inp" contains the Mplus model-specification of the DTTL-ML as explained in the paper,
including the relative variances.
The same variable-names, parameter-labels, and labels for relative variances are used as in the paper; 
However, Greek letters are spelled with Arabic letters and only lower case letters are used.

The file "dttl_ml.out" contains the complete Mplus-results for the DTTL-ML.

The file "trace_plots.pdf" contains the traceplots for the parameters of the DTCC (Gelman-Rubin approach)
and the DTTL-B, respectively.

The file "comparison_GR_FIXED.pdf" contains a comparison of results for the DTCC once estimated using the
Gelman-Rubin criterion and once estimated using a fixed number of 1,000,000 iterations.
