# Supplementary material for: Decomposing the True Score Variance in Rated Responses to Divergent Thinking-Tasks for Assessing Creativity: A Multitrait–Multimethod Analysis
Source: J Intell. 2024 Sep 27;12(10):95. doi: 10.3390/jintelligence12100095 (PMC11508196; doi:10.3390/jintelligence12100095)
Supplement: Supplementary file 1 [file jintelligence-12-00095-s001.zip › supplementary_material/ccdat_mplus_use.dat]

1 "1" 3 3 2 999 999 999
1 "2" 999 999 999 3 2.25 3
1 "3" 3 2 2 999 999 999
1 "4" 4 3 3 999 999 999
1 "5" 4 3 3 999 999 999
1 "6" 999 999 999 4 5 3
1 "7" 999 999 999 2 3 3
2 "1" 2 4 3 999 999 999
2 "2" 999 999 999 3 3.5 1.75
2 "3" 2 4 2 999 999 999
2 "4" 3 4 2 999 999 999
2 "5" 3 4 2 999 999 999
2 "6" 999 999 999 4 4.5 2.75
2 "7" 999 999 999 2 3.5 2
3 "1" 4 2 2 999 999 999
3 "2" 999 999 999 2.5 2.25 2
3 "3" 2 2 3 999 999 999
3 "4" 3 4 3 999 999 999
3 "5" 3 3 3 999 999 999
3 "6" 999 999 999 2.5 4 3
3 "7" 999 999 999 2 2.25 3
4 "1" 5 3 4 999 999 999
4 "2" 999 999 999 2.75 3.5 3
4 "3" 4 2 4 999 999 999
4 "4" 3 4 4 999 999 999
4 "5" 3 3 4 999 999 999
4 "6" 999 999 999 4 5 3.5
4 "7" 999 999 999 2 3 3
5 "1" 1 3 3 999 999 999
5 "2" 999 999 999 2 2 3
5 "3" 2 3 4 999 999 999
5 "4" 3 3 4 999 999 999
5 "5" 3 4 4 999 999 999
5 "6" 999 999 999 3 4 3
5 "7" 999 999 999 2 3 3
6 "1" 3 3 2 999 999 999
6 "2" 999 999 999 3 3.5 1.5
6 "3" 2 2 2 999 999 999
6 "4" 3 4 3 999 999 999
6 "5" 3 4 3 999 999 999
6 "6" 999 999 999 3 4.5 4
6 "7" 999 999 999 3 3 3
7 "1" 1 1 2 999 999 999
7 "2" 999 999 999 2 2 2
7 "3" 3 1 1 999 999 999
7 "4" 3 1 2 999 999 999
7 "5" 2 2 2 999 999 999
7 "6" 999 999 999 3 2 3
7 "7" 999 999 999 2 2 2.25
8 "1" 5 4 5 999 999 999
8 "2" 999 999 999 4 5 4.75
8 "3" 5 5 5 999 999 999
8 "4" 4 3 5 999 999 999
8 "5" 5 5 5 999 999 999
8 "6" 999 999 999 4 4.5 4.75
8 "7" 999 999 999 2.25 3 3.75
9 "1" 2 3 3 999 999 999
9 "2" 999 999 999 3.5 2.25 2.25
9 "3" 3 3 2 999 999 999
9 "4" 3 4 2 999 999 999
9 "5" 4 4 3 999 999 999
9 "6" 999 999 999 3.25 4 3
9 "7" 999 999 999 2 3 2.25
10 "1" 2 2 3 999 999 999
10 "2" 999 999 999 3.5 3 2.75
10 "3" 2 2 2 999 999 999
10 "4" 3 2 2 999 999 999
10 "5" 3 3 3 999 999 999
10 "6" 999 999 999 4 4 3
10 "7" 999 999 999 2 2 3
11 "1" 3 2 4 999 999 999
11 "2" 999 999 999 3 2 3
11 "3" 4 2 5 999 999 999
11 "4" 4 2 4 999 999 999
11 "5" 5 2 4 999 999 999
11 "6" 999 999 999 4 2.25 4
11 "7" 999 999 999 3 2.25 3
12 "1" 1 1 1 999 999 999
12 "2" 999 999 999 1 1 1.75
12 "3" 1 1 1 999 999 999
12 "4" 1 1 2 999 999 999
12 "5" 1 2 2 999 999 999
12 "6" 999 999 999 2 2 2.75
12 "7" 999 999 999 1.75 2 2
13 "1" 2 1 2 999 999 999
13 "2" 999 999 999 2 3 2
13 "3" 2 4 2 999 999 999
13 "4" 3 3 3 999 999 999
13 "5" 3 3 3 999 999 999
13 "6" 999 999 999 4 4 3
13 "7" 999 999 999 2.75 2.25 3
14 "1" 2 3 2 999 999 999
14 "2" 999 999 999 3 3 2
14 "3" 3 3 2 999 999 999
14 "4" 2 3 2 999 999 999
14 "5" 3 3 3 999 999 999
14 "6" 999 999 999 4 4 3
14 "7" 999 999 999 2 3 3
15 "1" 1 3 2 999 999 999
15 "2" 999 999 999 1.75 3.75 2
15 "3" 1 2 1 999 999 999
15 "4" 1 3 2 999 999 999
15 "5" 2 4 3 999 999 999
15 "6" 999 999 999 2.75 4 2.75
15 "7" 999 999 999 1.75 3 3
16 "1" 3 5 3 999 999 999
16 "2" 999 999 999 2 4 2
16 "3" 2 3 2 999 999 999
16 "4" 2 4 2 999 999 999
16 "5" 2 4 3 999 999 999
16 "6" 999 999 999 4 4 3
16 "7" 999 999 999 2 2.5 3
17 "1" 3 3 2 999 999 999
17 "2" 999 999 999 2 3 2
17 "3" 4 3 3 999 999 999
17 "4" 3 3 2 999 999 999
17 "5" 4 4 3 999 999 999
17 "6" 999 999 999 4 4.25 3
17 "7" 999 999 999 2 3 2.5
18 "1" 2 3 3 999 999 999
18 "2" 999 999 999 3 3 3
18 "3" 4 2 4 999 999 999
18 "4" 3 3 3 999 999 999
18 "5" 4 3 4 999 999 999
18 "6" 999 999 999 4 4 4
18 "7" 999 999 999 3 3 3
19 "1" 4 3 3 999 999 999
19 "2" 999 999 999 2 3 2.5
19 "3" 3 2 2 999 999 999
19 "4" 2 2 2 999 999 999
19 "5" 3 3 2 999 999 999
19 "6" 999 999 999 3 3 2.75
19 "7" 999 999 999 2 2 2.75
20 "1" 4 3 3 999 999 999
20 "2" 999 999 999 3 3 3
20 "3" 4 4 4 999 999 999
20 "4" 5 3 3 999 999 999
20 "5" 5 4 5 999 999 999
20 "6" 999 999 999 5 3 4.75
20 "7" 999 999 999 3 2.25 3
21 "1" 1 2 2 999 999 999
21 "2" 999 999 999 2 1.25 2
21 "3" 2 2 2 999 999 999
21 "4" 2 2 2 999 999 999
21 "5" 2 3 3 999 999 999
21 "6" 999 999 999 3 3 3.25
21 "7" 999 999 999 2.5 2 3
22 "1" 1 2 2 999 999 999
22 "2" 999 999 999 2 2 3
22 "3" 1 1 2 999 999 999
22 "4" 1 2 2 999 999 999
22 "5" 3 2 3 999 999 999
22 "6" 999 999 999 3 2.25 4
22 "7" 999 999 999 2 2 3
23 "1" 2 4 3 999 999 999
23 "2" 999 999 999 2.75 3.75 3
23 "3" 3 3 3 999 999 999
23 "4" 3 4 3 999 999 999
23 "5" 4 4 3 999 999 999
23 "6" 999 999 999 3.5 4.75 4
23 "7" 999 999 999 2.75 3 2
24 "1" 1 1 2 999 999 999
24 "2" 999 999 999 2 1.75 2
24 "3" 1 1 1 999 999 999
24 "4" 1 1 2 999 999 999
24 "5" 3 2 3 999 999 999
24 "6" 999 999 999 3.75 1 4
24 "7" 999 999 999 2.75 1.75 3
25 "1" 2 3 3 999 999 999
25 "2" 999 999 999 3 3 3
25 "3" 3 3 3 999 999 999
25 "4" 4 3 3 999 999 999
25 "5" 4 4 3 999 999 999
25 "6" 999 999 999 4 4 3
25 "7" 999 999 999 3 3 2
26 "1" 4 5 4 999 999 999
26 "2" 999 999 999 4 3.5 3
26 "3" 4 5 5 999 999 999
26 "4" 4 5 4 999 999 999
26 "5" 4 5 4 999 999 999
26 "6" 999 999 999 4 5 4.75
26 "7" 999 999 999 3 3 3
27 "1" 4 2 2 999 999 999
27 "2" 999 999 999 3 3 3
27 "3" 5 4 4 999 999 999
27 "4" 5 3 3 999 999 999
27 "5" 4 3 3 999 999 999
27 "6" 999 999 999 4 4.25 3
27 "7" 999 999 999 3 2 3
28 "1" 1 1 2 999 999 999
28 "2" 999 999 999 2 1 2.25
28 "3" 2 1 4 999 999 999
28 "4" 1 1 3 999 999 999
28 "5" 3 1 4 999 999 999
28 "6" 999 999 999 3 2 3.25
28 "7" 999 999 999 2 2 3
29 "1" 4 2 3 999 999 999
29 "2" 999 999 999 4 3.5 3.25
29 "3" 4 3 3 999 999 999
29 "4" 3 3 3 999 999 999
29 "5" 4 3 4 999 999 999
29 "6" 999 999 999 5 3.5 4
29 "7" 999 999 999 3 3 3
30 "1" 4 4 2 999 999 999
30 "2" 999 999 999 3 2 2
30 "3" 4 3 4 999 999 999
30 "4" 3 2 2 999 999 999
30 "5" 4 3 4 999 999 999
30 "6" 999 999 999 3 4 3
30 "7" 999 999 999 2 3 3
31 "1" 3 3 5 999 999 999
31 "2" 999 999 999 3 2.75 5
31 "3" 4 4 5 999 999 999
31 "4" 3 3 5 999 999 999
31 "5" 4 4 5 999 999 999
31 "6" 999 999 999 3.25 3 4.75
31 "7" 999 999 999 2.25 2 3.75
32 "1" 2 2 4 999 999 999
32 "2" 999 999 999 2 3 3
32 "3" 3 3 4 999 999 999
32 "4" 2 3 3 999 999 999
32 "5" 2 4 4 999 999 999
32 "6" 999 999 999 4 4.75 3
32 "7" 999 999 999 2 3 3
33 "1" 3 4 4 999 999 999
33 "2" 999 999 999 3 4 3
33 "3" 5 4 5 999 999 999
33 "4" 4 4 4 999 999 999
33 "5" 4 4 4 999 999 999
33 "6" 999 999 999 4 4.25 4
33 "7" 999 999 999 3 3 3
34 "1" 3 3 3 999 999 999
34 "2" 999 999 999 3 4 3
34 "3" 2 2 3 999 999 999
34 "4" 3 4 3 999 999 999
34 "5" 4 3 4 999 999 999
34 "6" 999 999 999 3 4.5 4
34 "7" 999 999 999 2.75 3 3
35 "1" 3 3 2 999 999 999
35 "2" 999 999 999 2 3 2
35 "3" 3 2 2 999 999 999
35 "4" 3 2 2 999 999 999
35 "5" 3 3 2 999 999 999
35 "6" 999 999 999 4 3.5 3
35 "7" 999 999 999 2 3 2.5
36 "1" 2 4 4 999 999 999
36 "2" 999 999 999 2 4.25 3
36 "3" 2 4 4 999 999 999
36 "4" 2 4 2 999 999 999
36 "5" 2 3 4 999 999 999
36 "6" 999 999 999 3 5 2.5
36 "7" 999 999 999 2 3 2.5
37 "1" 3 5 5 999 999 999
37 "2" 999 999 999 3 3 3.5
37 "3" 3 4 4 999 999 999
37 "4" 3 4 4 999 999 999
37 "5" 3 4 4 999 999 999
37 "6" 999 999 999 4 5 3
37 "7" 999 999 999 3 3 3.5
38 "1" 1 2 2 999 999 999
38 "2" 999 999 999 2 2.75 3
38 "3" 2 3 2 999 999 999
38 "4" 2 2 3 999 999 999
38 "5" 2 2 3 999 999 999
38 "6" 999 999 999 2 3.75 3.25
38 "7" 999 999 999 2 2.75 3
39 "1" 2 2 2 999 999 999
39 "2" 999 999 999 2 2 2.25
39 "3" 4 2 2 999 999 999
39 "4" 2 3 2 999 999 999
39 "5" 2 3 3 999 999 999
39 "6" 999 999 999 3 3 3
39 "7" 999 999 999 2 3 3
40 "1" 2 2 3 999 999 999
40 "2" 999 999 999 2.25 3 2.75
40 "3" 3 2 4 999 999 999
40 "4" 3 2 3 999 999 999
40 "5" 3 3 4 999 999 999
40 "6" 999 999 999 4 3.25 3.75
40 "7" 999 999 999 2 2.25 3
41 "1" 3 3 3 999 999 999
41 "2" 999 999 999 3 3 2
41 "3" 3 3 3 999 999 999
41 "4" 4 3 4 999 999 999
41 "5" 4 3 3 999 999 999
41 "6" 999 999 999 4 4 2.75
41 "7" 999 999 999 2 2.25 3
42 "1" 2 2 2 999 999 999
42 "2" 999 999 999 4 2 3
42 "3" 3 2 3 999 999 999
42 "4" 3 2 3 999 999 999
42 "5" 3 2 2 999 999 999
42 "6" 999 999 999 4 3.25 4
42 "7" 999 999 999 3 2 3
43 "1" 3 5 2 999 999 999
43 "2" 999 999 999 3 4 1.25
43 "3" 2 4 2 999 999 999
43 "4" 2 5 2 999 999 999
43 "5" 3 4 2 999 999 999
43 "6" 999 999 999 3 4.75 3
43 "7" 999 999 999 2 3 2.25
44 "1" 2 2 3 999 999 999
44 "2" 999 999 999 2.25 3 2.75
44 "3" 3 3 3 999 999 999
44 "4" 3 3 3 999 999 999
44 "5" 3 3 3 999 999 999
44 "6" 999 999 999 3 4 3
44 "7" 999 999 999 2 3 2
45 "1" 3 3 2 999 999 999
45 "2" 999 999 999 2 2 2
45 "3" 3 3 3 999 999 999
45 "4" 3 4 3 999 999 999
45 "5" 4 3 4 999 999 999
45 "6" 999 999 999 3 4 3.25
45 "7" 999 999 999 2 2 3
46 "1" 2 3 3 999 999 999
46 "2" 999 999 999 2.25 2.75 2
46 "3" 2 3 3 999 999 999
46 "4" 3 3 2 999 999 999
46 "5" 4 3 2 999 999 999
46 "6" 999 999 999 4 3 3
46 "7" 999 999 999 2 2.75 2.75
47 "1" 3 3 3 999 999 999
47 "2" 999 999 999 2.5 3 3
47 "3" 4 3 4 999 999 999
47 "4" 2 3 3 999 999 999
47 "5" 4 4 4 999 999 999
47 "6" 999 999 999 4 4 5
47 "7" 999 999 999 2 2.75 3
48 "1" 3 3 2 999 999 999
48 "2" 999 999 999 2.25 3 2
48 "3" 3 3 2 999 999 999
48 "4" 4 3 2 999 999 999
48 "5" 4 4 3 999 999 999
48 "6" 999 999 999 4 3 3
48 "7" 999 999 999 2.25 2 3
49 "1" 2 2 2 999 999 999
49 "2" 999 999 999 3 3.25 3
49 "3" 4 2 2 999 999 999
49 "4" 4 3 2 999 999 999
49 "5" 4 3 3 999 999 999
49 "6" 999 999 999 3 4 3
49 "7" 999 999 999 3 2.25 3
50 "1" 3 2 2 999 999 999
50 "2" 999 999 999 2 2.75 1.5
50 "3" 4 2 2 999 999 999
50 "4" 3 2 2 999 999 999
50 "5" 4 3 2 999 999 999
50 "6" 999 999 999 2 4 2.5
50 "7" 999 999 999 2 2.75 2.5
51 "1" 4 4 4 999 999 999
51 "2" 999 999 999 4 2 3
51 "3" 4 4 4 999 999 999
51 "4" 4 4 5 999 999 999
51 "5" 4 4 4 999 999 999
51 "6" 999 999 999 4 4 4.25
51 "7" 999 999 999 3 2 3
52 "1" 4 5 5 999 999 999
52 "2" 999 999 999 4 4 4
52 "3" 4 4 4 999 999 999
52 "4" 4 4 5 999 999 999
52 "5" 4 5 3 999 999 999
52 "6" 999 999 999 5 4.75 4
52 "7" 999 999 999 3 3 3
53 "1" 2 3 3 999 999 999
53 "2" 999 999 999 3.75 4 4
53 "3" 3 3 5 999 999 999
53 "4" 3 3 4 999 999 999
53 "5" 4 5 3 999 999 999
53 "6" 999 999 999 3.75 4 4
53 "7" 999 999 999 3 3 3
54 "1" 1 2 3 999 999 999
54 "2" 999 999 999 2 2 3
54 "3" 2 2 2 999 999 999
54 "4" 2 3 3 999 999 999
54 "5" 2 3 3 999 999 999
54 "6" 999 999 999 3 4 4
54 "7" 999 999 999 2 3 3
55 "1" 2 3 3 999 999 999
55 "2" 999 999 999 3.75 3 3
55 "3" 4 3 4 999 999 999
55 "4" 4 4 3 999 999 999
55 "5" 4 3 4 999 999 999
55 "6" 999 999 999 4 4.5 3
55 "7" 999 999 999 2.75 3 3
56 "1" 2 1 2 999 999 999
56 "2" 999 999 999 3 3 2
56 "3" 2 2 2 999 999 999
56 "4" 3 3 3 999 999 999
56 "5" 4 3 3 999 999 999
56 "6" 999 999 999 4 4 3.5
56 "7" 999 999 999 3 2 2.5
57 "1" 1 4 2 999 999 999
57 "2" 999 999 999 2 3 2.5
57 "3" 2 3 3 999 999 999
57 "4" 2 4 2 999 999 999
57 "5" 3 5 3 999 999 999
57 "6" 999 999 999 3 4 3
57 "7" 999 999 999 2 3 2
58 "1" 2 3 2 999 999 999
58 "2" 999 999 999 2 2 3
58 "3" 2 3 3 999 999 999
58 "4" 3 2 3 999 999 999
58 "5" 3 3 4 999 999 999
58 "6" 999 999 999 3 3 4
58 "7" 999 999 999 2 2 2.75
59 "1" 2 2 2 999 999 999
59 "2" 999 999 999 2.25 2 2.25
59 "3" 2 2 2 999 999 999
59 "4" 3 2 2 999 999 999
59 "5" 3 3 3 999 999 999
59 "6" 999 999 999 3.25 3 3
59 "7" 999 999 999 2 2 2.25
60 "1" 2 2 2 999 999 999
60 "2" 999 999 999 3 2 2
60 "3" 2 2 3 999 999 999
60 "4" 3 2 2 999 999 999
60 "5" 3 3 2 999 999 999
60 "6" 999 999 999 3 4 3
60 "7" 999 999 999 2 2 3
61 "1" 2 2 3 999 999 999
61 "2" 999 999 999 3 3.5 3.75
61 "3" 1 1 3 999 999 999
61 "4" 3 1 3 999 999 999
61 "5" 2 2 3 999 999 999
61 "6" 999 999 999 4.75 1.75 4.5
61 "7" 999 999 999 3 2.75 3
62 "1" 1 3 2 999 999 999
62 "2" 999 999 999 2 3.25 2
62 "3" 2 4 2 999 999 999
62 "4" 2 4 2 999 999 999
62 "5" 2 4 3 999 999 999
62 "6" 999 999 999 2.25 4.25 3
62 "7" 999 999 999 2 2.25 3
63 "1" 4 2 3 999 999 999
63 "2" 999 999 999 3.25 2.75 3
63 "3" 4 3 4 999 999 999
63 "4" 4 4 4 999 999 999
63 "5" 4 4 5 999 999 999
63 "6" 999 999 999 4 3.75 4.25
63 "7" 999 999 999 3 2.75 3
64 "1" 2 2 3 999 999 999
64 "2" 999 999 999 3.25 2.5 3
64 "3" 4 3 2 999 999 999
64 "4" 4 3 3 999 999 999
64 "5" 4 3 3 999 999 999
64 "6" 999 999 999 4.25 3.5 3
64 "7" 999 999 999 2 2.5 3
65 "1" 1 1 2 999 999 999
65 "2" 999 999 999 2 2 3
65 "3" 2 2 3 999 999 999
65 "4" 2 3 3 999 999 999
65 "5" 3 3 4 999 999 999
65 "6" 999 999 999 2 3 3
65 "7" 999 999 999 2 2 3
66 "1" 3 4 3 999 999 999
66 "2" 999 999 999 2 3.25 2
66 "3" 2 4 3 999 999 999
66 "4" 3 4 4 999 999 999
66 "5" 3 4 4 999 999 999
66 "6" 999 999 999 4 3.25 2.75
66 "7" 999 999 999 2 3 3
67 "1" 3 2 3 999 999 999
67 "2" 999 999 999 3.5 2 3
67 "3" 4 3 3 999 999 999
67 "4" 3 2 3 999 999 999
67 "5" 3 3 3 999 999 999
67 "6" 999 999 999 3 3 3
67 "7" 999 999 999 2 2 3
68 "1" 3 2 2 999 999 999
68 "2" 999 999 999 2.5 1.5 2
68 "3" 3 2 2 999 999 999
68 "4" 3 2 2 999 999 999
68 "5" 3 2 2 999 999 999
68 "6" 999 999 999 3 3.5 2.5
68 "7" 999 999 999 2 2.5 2.75
69 "1" 4 3 4 999 999 999
69 "2" 999 999 999 4 3 3
69 "3" 5 4 4 999 999 999
69 "4" 4 4 4 999 999 999
69 "5" 5 4 3 999 999 999
69 "6" 999 999 999 4 3 3.5
69 "7" 999 999 999 3 3 3
70 "1" 1 5 4 999 999 999
70 "2" 999 999 999 2.25 3 3.5
70 "3" 2 4 3 999 999 999
70 "4" 2 3 4 999 999 999
70 "5" 2 3 5 999 999 999
70 "6" 999 999 999 3.25 4.5 3.5
70 "7" 999 999 999 2 3 3.5
71 "1" 2 2 2 999 999 999
71 "2" 999 999 999 3.75 3.75 2.75
71 "3" 4 3 3 999 999 999
71 "4" 4 4 3 999 999 999
71 "5" 4 4 3 999 999 999
71 "6" 999 999 999 5 3.75 3
71 "7" 999 999 999 3 3 2.75
72 "1" 4 5 4 999 999 999
72 "2" 999 999 999 4 5 4
72 "3" 5 5 5 999 999 999
72 "4" 5 5 5 999 999 999
72 "5" 5 5 4 999 999 999
72 "6" 999 999 999 4.5 5 5
72 "7" 999 999 999 3.5 4 3.25
73 "1" 2 3 3 999 999 999
73 "2" 999 999 999 3 3 3.25
73 "3" 3 3 4 999 999 999
73 "4" 4 4 4 999 999 999
73 "5" 4 3 4 999 999 999
73 "6" 999 999 999 4 5 4
73 "7" 999 999 999 3 3 3.25
74 "1" 2 1 2 999 999 999
74 "2" 999 999 999 2 2 2
74 "3" 2 1 2 999 999 999
74 "4" 3 2 2 999 999 999
74 "5" 2 2 3 999 999 999
74 "6" 999 999 999 3 3 2
74 "7" 999 999 999 2 2 2
75 "1" 3 3 3 999 999 999
75 "2" 999 999 999 2.25 3 2.5
75 "3" 3 3 2 999 999 999
75 "4" 4 3 4 999 999 999
75 "5" 4 3 4 999 999 999
75 "6" 999 999 999 3.25 3.75 3
75 "7" 999 999 999 2 3 2
76 "1" 3 3 2 999 999 999
76 "2" 999 999 999 3 3.25 3.25
76 "3" 2 3 3 999 999 999
76 "4" 4 4 3 999 999 999
76 "5" 3 4 3 999 999 999
76 "6" 999 999 999 4 4.25 4
76 "7" 999 999 999 3 3 3.25
77 "1" 2 2 3 999 999 999
77 "2" 999 999 999 3 3 3
77 "3" 2 2 3 999 999 999
77 "4" 2 3 2 999 999 999
77 "5" 2 2 3 999 999 999
77 "6" 999 999 999 3.5 3.5 4
77 "7" 999 999 999 2 2 2
78 "1" 2 2 2 999 999 999
78 "2" 999 999 999 2 1 2.75
78 "3" 2 1 2 999 999 999
78 "4" 2 2 2 999 999 999
78 "5" 2 2 2 999 999 999
78 "6" 999 999 999 3 3 3
78 "7" 999 999 999 1.5 2 3
79 "1" 3 3 2 999 999 999
79 "2" 999 999 999 4 3 2
79 "3" 3 3 3 999 999 999
79 "4" 4 3 3 999 999 999
79 "5" 3 3 3 999 999 999
79 "6" 999 999 999 3.75 4 3
79 "7" 999 999 999 2 2 2.75
80 "1" 2 2 3 999 999 999
80 "2" 999 999 999 3 2.75 3
80 "3" 4 3 3 999 999 999
80 "4" 4 3 3 999 999 999
80 "5" 4 2 4 999 999 999
80 "6" 999 999 999 3.5 3.75 4
80 "7" 999 999 999 3 2 3
81 "1" 2 3 2 999 999 999
81 "2" 999 999 999 3 2.75 2
81 "3" 4 4 2 999 999 999
81 "4" 3 3 2 999 999 999
81 "5" 4 3 3 999 999 999
81 "6" 999 999 999 3.5 4 3
81 "7" 999 999 999 2.5 3 3
82 "1" 2 2 2 999 999 999
82 "2" 999 999 999 2 1.75 2
82 "3" 2 1 2 999 999 999
82 "4" 3 2 2 999 999 999
82 "5" 3 2 4 999 999 999
82 "6" 999 999 999 3.75 3.25 3
82 "7" 999 999 999 2 2 3
83 "1" 2 2 3 999 999 999
83 "2" 999 999 999 2 2 2.5
83 "3" 2 2 2 999 999 999
83 "4" 3 3 3 999 999 999
83 "5" 2 3 2 999 999 999
83 "6" 999 999 999 3.25 3 3
83 "7" 999 999 999 2 2 2
84 "1" 2 4 2 999 999 999
84 "2" 999 999 999 2 3 2
84 "3" 2 4 1 999 999 999
84 "4" 2 4 3 999 999 999
84 "5" 2 4 3 999 999 999
84 "6" 999 999 999 3 3 1.75
84 "7" 999 999 999 2 2.75 2
85 "1" 2 3 3 999 999 999
85 "2" 999 999 999 2 3 3.75
85 "3" 3 2 4 999 999 999
85 "4" 3 3 3 999 999 999
85 "5" 2 3 3 999 999 999
85 "6" 999 999 999 3 4 4.75
85 "7" 999 999 999 2 3 3
86 "1" 2 2 2 999 999 999
86 "2" 999 999 999 3 3 2
86 "3" 4 3 2 999 999 999
86 "4" 4 2 2 999 999 999
86 "5" 3 3 2 999 999 999
86 "6" 999 999 999 3 4 2.25
86 "7" 999 999 999 2 3 2.25
87 "1" 4 2 2 999 999 999
87 "2" 999 999 999 3 2 3
87 "3" 4 2 3 999 999 999
87 "4" 4 3 3 999 999 999
87 "5" 4 3 3 999 999 999
87 "6" 999 999 999 4 4 3
87 "7" 999 999 999 2 2 3
88 "1" 3 3 3 999 999 999
88 "2" 999 999 999 3.25 3.25 2.25
88 "3" 4 3 2 999 999 999
88 "4" 4 3 2 999 999 999
88 "5" 3 3 2 999 999 999
88 "6" 999 999 999 4 4 3
88 "7" 999 999 999 3 3 2.25
89 "1" 3 3 2 999 999 999
89 "2" 999 999 999 3.75 3.25 2.25
89 "3" 4 3 3 999 999 999
89 "4" 4 4 3 999 999 999
89 "5" 4 4 3 999 999 999
89 "6" 999 999 999 4.75 4.25 3.25
89 "7" 999 999 999 2.75 3 3
90 "1" 5 4 5 999 999 999
90 "2" 999 999 999 3.75 4 4.25
90 "3" 4 5 5 999 999 999
90 "4" 4 4 5 999 999 999
90 "5" 4 4 5 999 999 999
90 "6" 999 999 999 4 4.5 5
90 "7" 999 999 999 2.75 3 3
91 "1" 4 2 3 999 999 999
91 "2" 999 999 999 4 2.25 2.5
91 "3" 4 4 4 999 999 999
91 "4" 4 4 3 999 999 999
91 "5" 4 4 4 999 999 999
91 "6" 999 999 999 4 4 3
91 "7" 999 999 999 2.5 3 3
92 "1" 3 4 4 999 999 999
92 "2" 999 999 999 3.75 4 3
92 "3" 4 5 5 999 999 999
92 "4" 3 5 4 999 999 999
92 "5" 4 5 5 999 999 999
92 "6" 999 999 999 4 5 4
92 "7" 999 999 999 3 3 3
93 "1" 3 2 3 999 999 999
93 "2" 999 999 999 3 3 2
93 "3" 4 2 3 999 999 999
93 "4" 4 2 3 999 999 999
93 "5" 3 3 3 999 999 999
93 "6" 999 999 999 4 4 3
93 "7" 999 999 999 2.75 3 2.5
94 "1" 4 5 4 999 999 999
94 "2" 999 999 999 3 4.5 3.75
94 "3" 5 5 4 999 999 999
94 "4" 5 4 4 999 999 999
94 "5" 4 4 4 999 999 999
94 "6" 999 999 999 4 4 3.75
94 "7" 999 999 999 3 3 3
95 "1" 4 3 3 999 999 999
95 "2" 999 999 999 3 3 3
95 "3" 4 4 3 999 999 999
95 "4" 4 3 3 999 999 999
95 "5" 3 3 4 999 999 999
95 "6" 999 999 999 4 4 3.25
95 "7" 999 999 999 2 3 3
96 "1" 2 3 4 999 999 999
96 "2" 999 999 999 2 3 2
96 "3" 3 4 4 999 999 999
96 "4" 3 4 4 999 999 999
96 "5" 3 3 2 999 999 999
96 "6" 999 999 999 3 5 3
96 "7" 999 999 999 2 3 3
97 "1" 2 4 5 999 999 999
97 "2" 999 999 999 4.25 3 3.25
97 "3" 5 5 5 999 999 999
97 "4" 4 4 5 999 999 999
97 "5" 4 4 5 999 999 999
97 "6" 999 999 999 5 5 3.5
97 "7" 999 999 999 4 4 3
98 "1" 1 1 2 999 999 999
98 "2" 999 999 999 2 1.5 2.75
98 "3" 2 2 3 999 999 999
98 "4" 3 2 2 999 999 999
98 "5" 3 2 2 999 999 999
98 "6" 999 999 999 3 3 2.75
98 "7" 999 999 999 2 2 3
99 "1" 2 2 3 999 999 999
99 "2" 999 999 999 3 2 2
99 "3" 4 5 4 999 999 999
99 "4" 4 3 4 999 999 999
99 "5" 3 3 4 999 999 999
99 "6" 999 999 999 4 3 4
99 "7" 999 999 999 3 2.75 3
100 "1" 3 4 3 999 999 999
100 "2" 999 999 999 3.75 3 3.5
100 "3" 5 4 4 999 999 999
100 "4" 4 4 4 999 999 999
100 "5" 4 4 3 999 999 999
100 "6" 999 999 999 4 4 4
100 "7" 999 999 999 3 3 3
101 "1" 3 2 5 999 999 999
101 "2" 999 999 999 3 2 3.25
101 "3" 1 3 4 999 999 999
101 "4" 3 3 4 999 999 999
101 "5" 3 3 4 999 999 999
101 "6" 999 999 999 4 4 3.5
101 "7" 999 999 999 3 3 3
102 "1" 3 4 2 999 999 999
102 "2" 999 999 999 4 3.5 2
102 "3" 3 5 4 999 999 999
102 "4" 3 5 2 999 999 999
102 "5" 3 5 3 999 999 999
102 "6" 999 999 999 4 5 3.25
102 "7" 999 999 999 2.5 4 2
103 "1" 2 2 2 999 999 999
103 "2" 999 999 999 2.5 2 2
103 "3" 3 2 3 999 999 999
103 "4" 3 3 4 999 999 999
103 "5" 4 3 2 999 999 999
103 "6" 999 999 999 3 4 3.5
103 "7" 999 999 999 2.5 2 3
104 "1" 2 4 4 999 999 999
104 "2" 999 999 999 3 4 3
104 "3" 3 5 4 999 999 999
104 "4" 4 4 4 999 999 999
104 "5" 3 4 3 999 999 999
104 "6" 999 999 999 4 4 4.75
104 "7" 999 999 999 3 3 3
105 "1" 2 3 3 999 999 999
105 "2" 999 999 999 3.25 3.25 3.5
105 "3" 4 3 5 999 999 999
105 "4" 3 3 3 999 999 999
105 "5" 3 3 4 999 999 999
105 "6" 999 999 999 3 5 4.5
105 "7" 999 999 999 3 3 3.75
106 "1" 2 2 2 999 999 999
106 "2" 999 999 999 3 3 2.75
106 "3" 3 3 2 999 999 999
106 "4" 3 3 2 999 999 999
106 "5" 2 3 2 999 999 999
106 "6" 999 999 999 3.5 3.5 2.75
106 "7" 999 999 999 2 2.5 3
107 "1" 1 2 3 999 999 999
107 "2" 999 999 999 2 3 2
107 "3" 1 4 4 999 999 999
107 "4" 2 3 3 999 999 999
107 "5" 2 4 3 999 999 999
107 "6" 999 999 999 2.75 3 3.5
107 "7" 999 999 999 2 2.5 3
108 "1" 2 3 3 999 999 999
108 "2" 999 999 999 3 4 2.75
108 "3" 3 2 4 999 999 999
108 "4" 2 3 3 999 999 999
108 "5" 3 3 4 999 999 999
108 "6" 999 999 999 3.25 4.25 3
108 "7" 999 999 999 3 3 3
109 "1" 3 5 3 999 999 999
109 "2" 999 999 999 3 3 2.25
109 "3" 2 5 3 999 999 999
109 "4" 3 5 3 999 999 999
109 "5" 2 4 3 999 999 999
109 "6" 999 999 999 3 4 3
109 "7" 999 999 999 2 3 3
110 "1" 3 3 2 999 999 999
110 "2" 999 999 999 3 4.25 2.5
110 "3" 5 3 2 999 999 999
110 "4" 4 5 2 999 999 999
110 "5" 4 4 2 999 999 999
110 "6" 999 999 999 3 4.25 3.5
110 "7" 999 999 999 2 3 2
111 "1" 3 3 2 999 999 999
111 "2" 999 999 999 4.5 3.5 2
111 "3" 2 3 2 999 999 999
111 "4" 4 4 2 999 999 999
111 "5" 5 4 2 999 999 999
111 "6" 999 999 999 4.75 4 3
111 "7" 999 999 999 4.5 2.5 3
112 "1" 2 2 2 999 999 999
112 "2" 999 999 999 3.5 2 2.5
112 "3" 2 2 2 999 999 999
112 "4" 3 2 2 999 999 999
112 "5" 3 2 3 999 999 999
112 "6" 999 999 999 3.75 4.5 4.25
112 "7" 999 999 999 2 3 2.5
113 "1" 2 2 2 999 999 999
113 "2" 999 999 999 2.75 3.5 2.5
113 "3" 1 1 2 999 999 999
113 "4" 2 2 2 999 999 999
113 "5" 4 2 3 999 999 999
113 "6" 999 999 999 2.75 3 3.5
113 "7" 999 999 999 2.75 2 2.5
114 "1" 3 1 2 999 999 999
114 "2" 999 999 999 2 2 1.75
114 "3" 3 2 2 999 999 999
114 "4" 3 2 2 999 999 999
114 "5" 4 2 3 999 999 999
114 "6" 999 999 999 3 3.5 2.75
114 "7" 999 999 999 2 2.5 2.75
115 "1" 1 5 4 999 999 999
115 "2" 999 999 999 2 3.25 3
115 "3" 2 4 4 999 999 999
115 "4" 3 4 3 999 999 999
115 "5" 2 4 4 999 999 999
115 "6" 999 999 999 2 4 3
115 "7" 999 999 999 2 2.25 3
116 "1" 1 2 3 999 999 999
116 "2" 999 999 999 1.5 3 3
116 "3" 2 3 3 999 999 999
116 "4" 1 3 3 999 999 999
116 "5" 2 3 3 999 999 999
116 "6" 999 999 999 3 4 4
116 "7" 999 999 999 2 3 3
117 "1" 2 5 2 999 999 999
117 "2" 999 999 999 2 4.5 2
117 "3" 2 5 2 999 999 999
117 "4" 2 5 2 999 999 999
117 "5" 2 5 3 999 999 999
117 "6" 999 999 999 3.25 5 3
117 "7" 999 999 999 2 3.5 2.25
118 "1" 4 3 3 999 999 999
118 "2" 999 999 999 4 1.75 3
118 "3" 4 4 4 999 999 999
118 "4" 4 3 3 999 999 999
118 "5" 3 4 4 999 999 999
118 "6" 999 999 999 4 4.5 4
118 "7" 999 999 999 2 3 3
119 "1" 999 999 3 999 999 999
119 "2" 999 999 999 999 999 2
119 "3" 999 999 4 999 999 999
119 "4" 999 999 2 999 999 999
119 "5" 999 999 2 999 999 999
119 "6" 999 999 999 999 999 3
119 "7" 999 999 999 999 999 3
120 "1" 2 5 3 999 999 999
120 "2" 999 999 999 2 4.25 3
120 "3" 2 5 4 999 999 999
120 "4" 2 5 4 999 999 999
120 "5" 3 5 3 999 999 999
120 "6" 999 999 999 3 5 3.25
120 "7" 999 999 999 3 3.25 3
121 "1" 5 3 4 999 999 999
121 "2" 999 999 999 3 3 3
121 "3" 4 4 4 999 999 999
121 "4" 4 3 3 999 999 999
121 "5" 4 3 4 999 999 999
121 "6" 999 999 999 4 4 4
121 "7" 999 999 999 2 2 3
122 "1" 1 2 2 999 999 999
122 "2" 999 999 999 1.5 2 2
122 "3" 1 2 2 999 999 999
122 "4" 1 2 2 999 999 999
122 "5" 1 2 2 999 999 999
122 "6" 999 999 999 2.5 2 3
122 "7" 999 999 999 2 2 2
123 "1" 3 3 3 999 999 999
123 "2" 999 999 999 2.75 4 3
123 "3" 3 4 2 999 999 999
123 "4" 3 4 3 999 999 999
123 "5" 2 4 3 999 999 999
123 "6" 999 999 999 3 3.5 3.75
123 "7" 999 999 999 2 3 3
124 "1" 1 2 2 999 999 999
124 "2" 999 999 999 2 2 1
124 "3" 2 1 1 999 999 999
124 "4" 2 2 1 999 999 999
124 "5" 2 2 2 999 999 999
124 "6" 999 999 999 3 4 2
124 "7" 999 999 999 2 2.5 2
125 "1" 2 4 2 999 999 999
125 "2" 999 999 999 2.75 4 1.75
125 "3" 2 3 2 999 999 999
125 "4" 3 2 2 999 999 999
125 "5" 3 3 2 999 999 999
125 "6" 999 999 999 3 4 2.75
125 "7" 999 999 999 2 3 2
126 "1" 3 2 2 999 999 999
126 "2" 999 999 999 4 3.25 2
126 "3" 4 3 2 999 999 999
126 "4" 4 3 2 999 999 999
126 "5" 5 3 3 999 999 999
126 "6" 999 999 999 5 3.75 3
126 "7" 999 999 999 3 2 2.5
127 "1" 3 4 3 999 999 999
127 "2" 999 999 999 3 4 2
127 "3" 5 5 4 999 999 999
127 "4" 4 4 3 999 999 999
127 "5" 3 5 4 999 999 999
127 "6" 999 999 999 3 4 3
127 "7" 999 999 999 2 3 3
128 "1" 2 2 2 999 999 999
128 "2" 999 999 999 2.25 3 1.75
128 "3" 2 3 2 999 999 999
128 "4" 3 3 2 999 999 999
128 "5" 2 3 2 999 999 999
128 "6" 999 999 999 2.5 4 2.75
128 "7" 999 999 999 2 2 2
129 "1" 3 3 5 999 999 999
129 "2" 999 999 999 3 3 4
129 "3" 3 4 5 999 999 999
129 "4" 3 4 5 999 999 999
129 "5" 3 4 4 999 999 999
129 "6" 999 999 999 4 4 5
129 "7" 999 999 999 3 3 3
130 "1" 3 2 2 999 999 999
130 "2" 999 999 999 3 2 2.5
130 "3" 4 3 4 999 999 999
130 "4" 4 3 2 999 999 999
130 "5" 4 3 2 999 999 999
130 "6" 999 999 999 4 3 2
130 "7" 999 999 999 3 2 3
131 "1" 2 3 3 999 999 999
131 "2" 999 999 999 3 3 2
131 "3" 4 2 3 999 999 999
131 "4" 4 4 4 999 999 999
131 "5" 4 4 3 999 999 999
131 "6" 999 999 999 4 4.25 3
131 "7" 999 999 999 2 2.25 3
132 "1" 1 2 3 999 999 999
132 "2" 999 999 999 2.5 3 2.75
132 "3" 2 2 4 999 999 999
132 "4" 1 4 3 999 999 999
132 "5" 1 3 4 999 999 999
132 "6" 999 999 999 2.5 4 3.25
132 "7" 999 999 999 1.75 3 3.25
133 "1" 3 4 4 999 999 999
133 "2" 999 999 999 3 4.25 4
133 "3" 3 4 4 999 999 999
133 "4" 3 3 5 999 999 999
133 "5" 3 4 4 999 999 999
133 "6" 999 999 999 3 4 4
133 "7" 999 999 999 2 3 3
134 "1" 2 2 2 999 999 999
134 "2" 999 999 999 1.5 2.75 2.25
134 "3" 3 3 2 999 999 999
134 "4" 3 3 2 999 999 999
134 "5" 2 4 4 999 999 999
134 "6" 999 999 999 3.25 3 3.5
134 "7" 999 999 999 2 2.75 3
135 "1" 2 2 2 999 999 999
135 "2" 999 999 999 2.5 2.25 2
135 "3" 2 3 2 999 999 999
135 "4" 2 4 2 999 999 999
135 "5" 2 3 3 999 999 999
135 "6" 999 999 999 4 4 2.5
135 "7" 999 999 999 2 3 2.5
136 "1" 4 3 3 999 999 999
136 "2" 999 999 999 3.25 3.75 3
136 "3" 4 1 4 999 999 999
136 "4" 4 4 4 999 999 999
136 "5" 4 3 3 999 999 999
136 "6" 999 999 999 4.25 4 4.25
136 "7" 999 999 999 3 3 3
137 "1" 3 4 4 999 999 999
137 "2" 999 999 999 3 3 3
137 "3" 3 4 4 999 999 999
137 "4" 3 3 4 999 999 999
137 "5" 3 4 4 999 999 999
137 "6" 999 999 999 3 4 4
137 "7" 999 999 999 2 3 3
138 "1" 3 2 3 999 999 999
138 "2" 999 999 999 3 3 2
138 "3" 3 3 4 999 999 999
138 "4" 3 3 2 999 999 999
138 "5" 2 3 3 999 999 999
138 "6" 999 999 999 3 4 3
138 "7" 999 999 999 2.25 3 3
139 "1" 3 3 3 999 999 999
139 "2" 999 999 999 2 2.5 2.25
139 "3" 4 3 3 999 999 999
139 "4" 3 3 4 999 999 999
139 "5" 4 3 3 999 999 999
139 "6" 999 999 999 3 3.5 3.25
139 "7" 999 999 999 2.75 2.5 3
140 "1" 2 1 2 999 999 999
140 "2" 999 999 999 2 1 1
140 "3" 3 1 1 999 999 999
140 "4" 2 1 2 999 999 999
140 "5" 2 1 2 999 999 999
140 "6" 999 999 999 3.25 2.5 2.5
140 "7" 999 999 999 2 2 1.75
141 "1" 2 2 3 999 999 999
141 "2" 999 999 999 2 2 3
141 "3" 3 2 2 999 999 999
141 "4" 3 3 2 999 999 999
141 "5" 2 2 3 999 999 999
141 "6" 999 999 999 3.75 3.5 3
141 "7" 999 999 999 2 2 2.5
142 "1" 5 4 4 999 999 999
142 "2" 999 999 999 3 3 3
142 "3" 5 5 5 999 999 999
142 "4" 4 4 5 999 999 999
142 "5" 4 4 5 999 999 999
142 "6" 999 999 999 4 4 4
142 "7" 999 999 999 2.25 3 3
143 "1" 3 2 3 999 999 999
143 "2" 999 999 999 3 3 3
143 "3" 5 4 5 999 999 999
143 "4" 5 4 4 999 999 999
143 "5" 4 3 4 999 999 999
143 "6" 999 999 999 4.25 4 4
143 "7" 999 999 999 3 3 3
144 "1" 3 4 4 999 999 999
144 "2" 999 999 999 3 3.25 3.75
144 "3" 4 4 4 999 999 999
144 "4" 4 4 4 999 999 999
144 "5" 3 4 4 999 999 999
144 "6" 999 999 999 4 4.25 3
144 "7" 999 999 999 3.5 3 3
145 "1" 3 3 2 999 999 999
145 "2" 999 999 999 3 4.5 2.5
145 "3" 3 2 3 999 999 999
145 "4" 3 3 2 999 999 999
145 "5" 2 3 3 999 999 999
145 "6" 999 999 999 3 3.5 3.5
145 "7" 999 999 999 2 2.5 2.5
146 "1" 3 3 4 999 999 999
146 "2" 999 999 999 3 3 5
146 "3" 4 4 3 999 999 999
146 "4" 4 4 4 999 999 999
146 "5" 4 4 3 999 999 999
146 "6" 999 999 999 3.25 5 4.25
146 "7" 999 999 999 2.25 3 3
147 "1" 2 3 3 999 999 999
147 "2" 999 999 999 2.75 3 2.5
147 "3" 4 3 3 999 999 999
147 "4" 3 3 2 999 999 999
147 "5" 3 2 4 999 999 999
147 "6" 999 999 999 3.75 4 3
147 "7" 999 999 999 2 2.25 2.5
148 "1" 3 4 3 999 999 999
148 "2" 999 999 999 3 3.25 2
148 "3" 4 4 4 999 999 999
148 "4" 4 4 3 999 999 999
148 "5" 3 4 3 999 999 999
148 "6" 999 999 999 3 4 2
148 "7" 999 999 999 3 3 3
149 "1" 2 3 2 999 999 999
149 "2" 999 999 999 2.25 3 2
149 "3" 3 3 2 999 999 999
149 "4" 3 3 2 999 999 999
149 "5" 2 3 2 999 999 999
149 "6" 999 999 999 3 4 3
149 "7" 999 999 999 2 3 3
150 "1" 3 3 4 999 999 999
150 "2" 999 999 999 3 2.25 3
150 "3" 3 3 3 999 999 999
150 "4" 4 3 3 999 999 999
150 "5" 3 4 3 999 999 999
150 "6" 999 999 999 4 4.25 3.25
150 "7" 999 999 999 3 3 3
151 "1" 1 2 2 999 999 999
151 "2" 999 999 999 2 2 2
151 "3" 4 2 2 999 999 999
151 "4" 3 2 3 999 999 999
151 "5" 2 2 3 999 999 999
151 "6" 999 999 999 3 3 3
151 "7" 999 999 999 2 2 3
152 "1" 2 2 3 999 999 999
152 "2" 999 999 999 2 2 2
152 "3" 3 2 4 999 999 999
152 "4" 3 3 4 999 999 999
152 "5" 2 2 5 999 999 999
152 "6" 999 999 999 2.5 3 3
152 "7" 999 999 999 2 2 4
153 "1" 3 2 2 999 999 999
153 "2" 999 999 999 2.75 2 1.75
153 "3" 2 3 3 999 999 999
153 "4" 3 2 2 999 999 999
153 "5" 2 2 2 999 999 999
153 "6" 999 999 999 3.5 3 2
153 "7" 999 999 999 2 2 2
154 "1" 4 4 4 999 999 999
154 "2" 999 999 999 3 4 3
154 "3" 4 3 3 999 999 999
154 "4" 5 5 4 999 999 999
154 "5" 3 4 3 999 999 999
154 "6" 999 999 999 4 5 3
154 "7" 999 999 999 3 3.25 3
155 "1" 2 2 2 999 999 999
155 "2" 999 999 999 2 1 1.5
155 "3" 2 2 2 999 999 999
155 "4" 2 2 3 999 999 999
155 "5" 1 1 2 999 999 999
155 "6" 999 999 999 2.25 2 2
155 "7" 999 999 999 2 2 3
156 "1" 3 3 4 999 999 999
156 "2" 999 999 999 3 3.25 4
156 "3" 4 3 2 999 999 999
156 "4" 4 3 3 999 999 999
156 "5" 3 3 4 999 999 999
156 "6" 999 999 999 3.5 4 4.25
156 "7" 999 999 999 2.5 3 3.25
157 "1" 3 4 3 999 999 999
157 "2" 999 999 999 3 3 2.5
157 "3" 3 3 3 999 999 999
157 "4" 3 3 3 999 999 999
157 "5" 3 3 3 999 999 999
157 "6" 999 999 999 3 4.25 4
157 "7" 999 999 999 2 3 3
158 "1" 5 3 4 999 999 999
158 "2" 999 999 999 3 3 2.5
158 "3" 5 4 5 999 999 999
158 "4" 5 5 5 999 999 999
158 "5" 5 4 4 999 999 999
158 "6" 999 999 999 4 4.75 3.5
158 "7" 999 999 999 2 3 2.5
159 "1" 5 3 4 999 999 999
159 "2" 999 999 999 3.25 4 3
159 "3" 4 5 4 999 999 999
159 "4" 5 4 4 999 999 999
159 "5" 4 4 3 999 999 999
159 "6" 999 999 999 4 5 4
159 "7" 999 999 999 3 3 3
160 "1" 2 3 4 999 999 999
160 "2" 999 999 999 2.25 2 2
160 "3" 4 3 3 999 999 999
160 "4" 4 4 4 999 999 999
160 "5" 3 3 3 999 999 999
160 "6" 999 999 999 3 4 3
160 "7" 999 999 999 2 2 3
161 "1" 2 3 3 999 999 999
161 "2" 999 999 999 2 2 3
161 "3" 2 2 3 999 999 999
161 "4" 3 3 3 999 999 999
161 "5" 3 3 3 999 999 999
161 "6" 999 999 999 3 3 3
161 "7" 999 999 999 2 2 3
162 "1" 1 3 3 999 999 999
162 "2" 999 999 999 2 2 2
162 "3" 2 3 4 999 999 999
162 "4" 3 4 4 999 999 999
162 "5" 3 3 4 999 999 999
162 "6" 999 999 999 4 3 3
162 "7" 999 999 999 2 2 3
163 "1" 4 3 4 999 999 999
163 "2" 999 999 999 3 3 2.75
163 "3" 4 2 4 999 999 999
163 "4" 4 3 3 999 999 999
163 "5" 3 2 4 999 999 999
163 "6" 999 999 999 4 3 4
163 "7" 999 999 999 2 2 2.75
164 "1" 2 3 3 999 999 999
164 "2" 999 999 999 2.5 2.25 3
164 "3" 2 2 4 999 999 999
164 "4" 3 4 3 999 999 999
164 "5" 2 3 4 999 999 999
164 "6" 999 999 999 3 4.25 3.25
164 "7" 999 999 999 2.5 3 3
165 "1" 1 3 2 999 999 999
165 "2" 999 999 999 1.25 2 1
165 "3" 1 2 1 999 999 999
165 "4" 2 3 2 999 999 999
165 "5" 1 2 2 999 999 999
165 "6" 999 999 999 3.25 3 2
165 "7" 999 999 999 2 2.75 2
166 "1" 2 2 3 999 999 999
166 "2" 999 999 999 2 3 3
166 "3" 2 1 1 999 999 999
166 "4" 2 2 2 999 999 999
166 "5" 2 2 2 999 999 999
166 "6" 999 999 999 3 4 3
166 "7" 999 999 999 2 3 3
167 "1" 4 3 4 999 999 999
167 "2" 999 999 999 3.25 2 3.5
167 "3" 2 3 3 999 999 999
167 "4" 4 4 4 999 999 999
167 "5" 4 4 3 999 999 999
167 "6" 999 999 999 4 4 3.5
167 "7" 999 999 999 3 2 3
168 "1" 4 4 4 999 999 999
168 "2" 999 999 999 3.5 3 3.25
168 "3" 5 3 3 999 999 999
168 "4" 4 4 4 999 999 999
168 "5" 4 4 4 999 999 999
168 "6" 999 999 999 4.25 5 3.25
168 "7" 999 999 999 3.25 3 3
169 "1" 4 4 3 999 999 999
169 "2" 999 999 999 3.5 3 2
169 "3" 5 3 3 999 999 999
169 "4" 3 4 3 999 999 999
169 "5" 2 4 3 999 999 999
169 "6" 999 999 999 4 4 4
169 "7" 999 999 999 3 2.75 3
170 "1" 3 4 3 999 999 999
170 "2" 999 999 999 3 3 3
170 "3" 3 3 3 999 999 999
170 "4" 3 3 3 999 999 999
170 "5" 3 3 2 999 999 999
170 "6" 999 999 999 4 4 3.75
170 "7" 999 999 999 2 3 3
171 "1" 3 3 3 999 999 999
171 "2" 999 999 999 3 2.75 3.25
171 "3" 3 3 4 999 999 999
171 "4" 4 4 3 999 999 999
171 "5" 2 3 3 999 999 999
171 "6" 999 999 999 4 4 4
171 "7" 999 999 999 2 3 3
172 "1" 3 3 3 999 999 999
172 "2" 999 999 999 3.25 2 3
172 "3" 4 2 2 999 999 999
172 "4" 5 3 3 999 999 999
172 "5" 3 2 4 999 999 999
172 "6" 999 999 999 5 4 3
172 "7" 999 999 999 3.25 2 3
173 "1" 3 3 2 999 999 999
173 "2" 999 999 999 3 4 2
173 "3" 4 3 2 999 999 999
173 "4" 4 4 3 999 999 999
173 "5" 4 4 2 999 999 999
173 "6" 999 999 999 3 4 3
173 "7" 999 999 999 2 3 3
174 "1" 3 4 3 999 999 999
174 "2" 999 999 999 3 3 2
174 "3" 2 3 3 999 999 999
174 "4" 4 4 3 999 999 999
174 "5" 3 3 3 999 999 999
174 "6" 999 999 999 4 4 3
174 "7" 999 999 999 2.25 3 3
175 "1" 2 2 2 999 999 999
175 "2" 999 999 999 2 2.75 1.75
175 "3" 2 2 1 999 999 999
175 "4" 3 2 2 999 999 999
175 "5" 2 2 2 999 999 999
175 "6" 999 999 999 3 3 1.75
175 "7" 999 999 999 2 2 1.75
176 "1" 3 2 4 999 999 999
176 "2" 999 999 999 4 2 3
176 "3" 3 2 4 999 999 999
176 "4" 4 2 5 999 999 999
176 "5" 3 2 4 999 999 999
176 "6" 999 999 999 4 3.75 4
176 "7" 999 999 999 3 2 3
177 "1" 3 4 4 999 999 999
177 "2" 999 999 999 3 3 3
177 "3" 3 3 4 999 999 999
177 "4" 3 4 4 999 999 999
177 "5" 3 4 3 999 999 999
177 "6" 999 999 999 4 4.75 3
177 "7" 999 999 999 2 3 3
178 "1" 5 5 3 999 999 999
178 "2" 999 999 999 3 4.75 3
178 "3" 5 4 2 999 999 999
178 "4" 4 4 4 999 999 999
178 "5" 4 5 2 999 999 999
178 "6" 999 999 999 4 4.75 4
178 "7" 999 999 999 2 3 3
179 "1" 3 5 3 999 999 999
179 "2" 999 999 999 3 4 2
179 "3" 4 3 4 999 999 999
179 "4" 5 3 3 999 999 999
179 "5" 5 3 3 999 999 999
179 "6" 999 999 999 4.25 4 3
179 "7" 999 999 999 3 3 3
180 "1" 3 3 2 999 999 999
180 "2" 999 999 999 3.25 3 2
180 "3" 4 4 2 999 999 999
180 "4" 4 3 2 999 999 999
180 "5" 4 3 2 999 999 999
180 "6" 999 999 999 3.25 4 2
180 "7" 999 999 999 2 3 2
181 "1" 3 2 3 999 999 999
181 "2" 999 999 999 2.75 2 2
181 "3" 2 2 4 999 999 999
181 "4" 2 2 4 999 999 999
181 "5" 2 2 3 999 999 999
181 "6" 999 999 999 2 3 3
181 "7" 999 999 999 2 2 3.25
182 "1" 4 4 3 999 999 999
182 "2" 999 999 999 3.25 4 3
182 "3" 4 4 4 999 999 999
182 "4" 4 5 3 999 999 999
182 "5" 4 4 4 999 999 999
182 "6" 999 999 999 4.25 5 4
182 "7" 999 999 999 2.25 3 3
183 "1" 1 3 4 999 999 999
183 "2" 999 999 999 3 3 3
183 "3" 2 3 3 999 999 999
183 "4" 2 2 3 999 999 999
183 "5" 2 2 3 999 999 999
183 "6" 999 999 999 3.5 4 3
183 "7" 999 999 999 2 3 3
184 "1" 3 4 5 999 999 999
184 "2" 999 999 999 3 4 5
184 "3" 4 4 5 999 999 999
184 "4" 2 4 5 999 999 999
184 "5" 3 5 5 999 999 999
184 "6" 999 999 999 4 4.75 5
184 "7" 999 999 999 3 3 3
185 "1" 1 3 3 999 999 999
185 "2" 999 999 999 2.5 2.25 3
185 "3" 2 2 3 999 999 999
185 "4" 2 2 4 999 999 999
185 "5" 1 2 4 999 999 999
185 "6" 999 999 999 3 3.25 3.75
185 "7" 999 999 999 2 2.25 3
186 "1" 4 3 3 999 999 999
186 "2" 999 999 999 3.75 4 2
186 "3" 3 3 2 999 999 999
186 "4" 5 4 2 999 999 999
186 "5" 4 3 2 999 999 999
186 "6" 999 999 999 4 4 3
186 "7" 999 999 999 3 3 3
187 "1" 4 4 4 999 999 999
187 "2" 999 999 999 3.5 3 3
187 "3" 4 3 4 999 999 999
187 "4" 3 4 4 999 999 999
187 "5" 4 4 4 999 999 999
187 "6" 999 999 999 4 3.75 4.25
187 "7" 999 999 999 3 3 3
188 "1" 2 2 3 999 999 999
188 "2" 999 999 999 3 3 2.5
188 "3" 3 2 2 999 999 999
188 "4" 3 3 2 999 999 999
188 "5" 3 3 2 999 999 999
188 "6" 999 999 999 3 4 2.5
188 "7" 999 999 999 3 3 2.5
189 "1" 2 3 4 999 999 999
189 "2" 999 999 999 2 2 3
189 "3" 4 3 4 999 999 999
189 "4" 3 3 4 999 999 999
189 "5" 3 3 5 999 999 999
189 "6" 999 999 999 3 4 4.5
189 "7" 999 999 999 2 3 3
190 "1" 2 2 2 999 999 999
190 "2" 999 999 999 2 2 2
190 "3" 3 3 2 999 999 999
190 "4" 3 3 2 999 999 999
190 "5" 2 2 2 999 999 999
190 "6" 999 999 999 3 3 3
190 "7" 999 999 999 2 2 3
191 "1" 4 4 4 999 999 999
191 "2" 999 999 999 4 3.75 4
191 "3" 4 2 4 999 999 999
191 "4" 4 3 4 999 999 999
191 "5" 3 4 3 999 999 999
191 "6" 999 999 999 4 4.75 4
191 "7" 999 999 999 3 3 3
192 "1" 3 2 2 999 999 999
192 "2" 999 999 999 3.75 1 2
192 "3" 3 2 2 999 999 999
192 "4" 4 2 3 999 999 999
192 "5" 4 2 2 999 999 999
192 "6" 999 999 999 4 3 3
192 "7" 999 999 999 3 3 2.5
193 "1" 1 3 2 999 999 999
193 "2" 999 999 999 2 2 2
193 "3" 2 2 3 999 999 999
193 "4" 2 3 3 999 999 999
193 "5" 2 3 2 999 999 999
193 "6" 999 999 999 2.5 4 3
193 "7" 999 999 999 2 2 2
194 "1" 3 4 5 999 999 999
194 "2" 999 999 999 3 3 3.75
194 "3" 2 3 3 999 999 999
194 "4" 3 3 4 999 999 999
194 "5" 3 4 4 999 999 999
194 "6" 999 999 999 4 4 4
194 "7" 999 999 999 3 3 3
195 "1" 3 3 3 999 999 999
195 "2" 999 999 999 3 3.25 2.25
195 "3" 3 3 2 999 999 999
195 "4" 4 3 2 999 999 999
195 "5" 4 3 2 999 999 999
195 "6" 999 999 999 4 4.25 3.25
195 "7" 999 999 999 3 3 3
196 "1" 4 3 2 999 999 999
196 "2" 999 999 999 3.5 4 1
196 "3" 4 4 1 999 999 999
196 "4" 3 4 2 999 999 999
196 "5" 4 4 2 999 999 999
196 "6" 999 999 999 3.5 4 2
196 "7" 999 999 999 2.5 3 2
197 "1" 3 4 2 999 999 999
197 "2" 999 999 999 3 2.75 2
197 "3" 3 3 2 999 999 999
197 "4" 4 3 3 999 999 999
197 "5" 4 4 3 999 999 999
197 "6" 999 999 999 3 4 2.25
197 "7" 999 999 999 2 3 3
198 "1" 2 2 2 999 999 999
198 "2" 999 999 999 2.25 2 1.75
198 "3" 2 2 1 999 999 999
198 "4" 2 2 2 999 999 999
198 "5" 2 2 1 999 999 999
198 "6" 999 999 999 3 3 2
198 "7" 999 999 999 2 2.25 2
199 "1" 4 3 3 999 999 999
199 "2" 999 999 999 3 3 3
199 "3" 4 4 4 999 999 999
199 "4" 4 3 4 999 999 999
199 "5" 4 3 3 999 999 999
199 "6" 999 999 999 4 4 3
199 "7" 999 999 999 3 2 3
200 "1" 2 3 3 999 999 999
200 "2" 999 999 999 3.25 3.75 1.25
200 "3" 3 4 3 999 999 999
200 "4" 3 4 3 999 999 999
200 "5" 3 4 2 999 999 999
200 "6" 999 999 999 3.25 4.75 2
200 "7" 999 999 999 2 3 3
201 "1" 4 4 5 999 999 999
201 "2" 999 999 999 3.25 2.75 4
201 "3" 3 5 5 999 999 999
201 "4" 3 4 3 999 999 999
201 "5" 3 3 4 999 999 999
201 "6" 999 999 999 4 4 4
201 "7" 999 999 999 3 2 3
202 "1" 2 3 3 999 999 999
202 "2" 999 999 999 3 3.25 3
202 "3" 2 4 3 999 999 999
202 "4" 3 3 4 999 999 999
202 "5" 3 3 3 999 999 999
202 "6" 999 999 999 4 4 3
202 "7" 999 999 999 2 3 3
