# Supplementary material for: Decomposing the True Score Variance in Rated Responses to Divergent Thinking-Tasks for Assessing Creativity: A Multitrait–Multimethod Analysis
Source: J Intell. 2024 Sep 27;12(10):95. doi: 10.3390/jintelligence12100095 (PMC11508196; doi:10.3390/jintelligence12100095)
Supplement: Supplementary file 1 [file jintelligence-12-00095-s001.zip › supplementary_material/dtcc_fixed_iterations.out]

Mplus VERSION 8.7
MUTHEN & MUTHEN
09/09/2024   9:08 AM

INPUT INSTRUCTIONS

  TITLE: DTCC: 1000000 FIXED ITERATIONS


  DATA: FILE = ccdat_mplus_use.dat;


  VARIABLE:

  NAMES =
  target rater
  y11  !cleverness-scores for rope
  y21  !cleverness-scores for garbage-bag
  y31  !cleverness-scores for paperclip
  y12  !creative quality-scores for rope
  y22  !creative quality-scores for garbage_bag
  y32; !creative quality-scores for paperclip

  USEVARIABLES =
  target rater
  y11 y21 y31
  y12 y22 y32;

  missing = all (999);

  CLUSTER = target rater;


  ANALYSIS: TYPE = CROSSCLASSIFIED RANDOM;
  ESTIMATOR = BAYES;
  PROCESSORS = 3;
  CHAINS = 3;
  FBITERATIONS = 1000000;


  MODEL:

  %WITHIN%

  int1 by y11
          y21 (lambda_int1_21)
          y31 (lambda_int1_31);

  int2 by y12
          y22 (lambda_int2_22)
          y32 (lambda_int2_32);

  int1 (sigma2_int1);
  int2 (sigma2_int2);

  int1 with int2@0;

  y11 (sigma2_epsilon11);
  y21 (sigma2_epsilon21);
  y31 (sigma2_epsilon31);

  y12 (sigma2_epsilon12);
  y22 (sigma2_epsilon22);
  y32 (sigma2_epsilon32);

  %BETWEEN target%

  t1 by y11
        y21 (lambda_t1_21)
        y31 (lambda_t1_31);

  t2 by y12
        y22 (lambda_t2_22)
        y32 (lambda_t2_32);

  t1 (sigma2_t1);
  t2 (sigma2_t2);
  t1 with t2 (sigma_t1_t2);

  om21 by y21@1;
  om31 by y31@1;
  om22 by y22@1;
  om32 by y32@1;

  om21 (sigma2_om21);
  om31 (sigma2_om31);
  om22 (sigma2_om22);
  om32 (sigma2_om32);
  om21 with om31 (sigma_om21_om31);
  om21 with om22 (sigma_om21_om22);
  om21 with om32 (sigma_om21_om32);
  om31 with om22 (sigma_om31_om22);
  om31 with om32 (sigma_om31_om32);
  om22 with om32 (sigma_om22_om32);

  om21 with t1@0 t2@0;
  om31 with t1@0 t2@0;
  om22 with t1@0 t2@0;
  om32 with t1@0 t2@0;

  y11@0;
  y21@0;
  y31@0;
  y12@0;
  y22@0;
  y32@0;

  [y11] (mu11);
  [y21] (mu21);
  [y31] (mu31);
  [y12] (mu12);
  [y22] (mu22);
  [y32] (mu32);

  %BETWEEN rater%

  r1 by y11
        y21 (lambda_r1_21)
        y31 (lambda_r1_31);

  r2 by y12
        y22 (lambda_r2_22)
        y32 (lambda_r2_32);

  r1 (sigma2_r1);
  r2 (sigma2_r2);
  r1 with r2@0;

  y11@0;
  y21@0;
  y31@0;
  y12@0;
  y22@0;
  y32@0;

  !!relative variances
  MODEL CONSTRAINT:

  NEW(miicc11);
  miicc11 = sigma2_t1/
  (sigma2_t1 + sigma2_r1 + sigma2_int1);

  NEW(rms11);
  rms11 = sigma2_r1/
  (sigma2_t1 + sigma2_r1 + sigma2_int1);

  NEW(ims11);
  ims11 = sigma2_int1/
  (sigma2_t1 + sigma2_r1 + sigma2_int1);

  NEW(ums11);
  ums11 = (sigma2_r1 + sigma2_int1)/
  (sigma2_t1 + sigma2_r1 + sigma2_int1);

  NEW(rel11);
  rel11 = (sigma2_t1 + sigma2_r1 + sigma2_int1)/
  (sigma2_t1 + sigma2_r1 + sigma2_int1 +
  sigma2_epsilon11);

  NEW(l2con21);
  l2con21 = (lambda_t1_21^2 * sigma2_t1) /
  (lambda_t1_21^2 * sigma2_t1 + sigma2_om21);

  NEW(l2oms21);
  l2oms21 = sigma2_om21 /
  (lambda_t1_21^2 * sigma2_t1 + sigma2_om21);

  NEW(l1con21);
  l1con21 = (lambda_t1_21^2 * sigma2_t1) /
  (lambda_t1_21^2 * sigma2_t1 + sigma2_om21 +
  lambda_r1_21^2 * sigma2_r1 + lambda_int1_21^2 * sigma2_int1);

  NEW(l1oms21);
  l1oms21 = sigma2_om21 /
  (lambda_t1_21^2 * sigma2_t1 + sigma2_om21 +
  lambda_r1_21^2 * sigma2_r1 + lambda_int1_21^2 * sigma2_int1);

  NEW(rms21);
  rms21 = (lambda_r1_21^2 * sigma2_r1) /
  (lambda_t1_21^2 * sigma2_t1 + sigma2_om21 +
  lambda_r1_21^2 * sigma2_r1 + lambda_int1_21^2 * sigma2_int1);

  NEW(ims21);
  ims21 = (lambda_int1_21^2 * sigma2_int1) /
  (lambda_t1_21^2 * sigma2_t1 + sigma2_om21 +
  lambda_r1_21^2 * sigma2_r1 + lambda_int1_21^2 * sigma2_int1);

  NEW(ums21);
  ums21 = (lambda_r1_21^2 * sigma2_r1 +
  lambda_int1_21^2 * sigma2_int1) /
  (lambda_t1_21^2 * sigma2_t1 + sigma2_om21 +
  lambda_r1_21^2 * sigma2_r1 + lambda_int1_21^2 * sigma2_int1);

  NEW(miicc21);
  miicc21 = (lambda_t1_21^2 * sigma2_t1 + sigma2_om21) /
  (lambda_t1_21^2 * sigma2_t1 + sigma2_om21 +
  lambda_r1_21^2 * sigma2_r1 + lambda_int1_21^2 * sigma2_int1);

  NEW(rel21);
  rel21 = (lambda_t1_21^2 * sigma2_t1 + sigma2_om21 +
  lambda_r1_21^2 * sigma2_r1 + lambda_int1_21^2 * sigma2_int1) /
  (lambda_t1_21^2 * sigma2_t1 + sigma2_om21 +
  lambda_r1_21^2 * sigma2_r1 + lambda_int1_21^2 * sigma2_int1 +
  sigma2_epsilon21);

  NEW(l2con31);
  l2con31 = (lambda_t1_31^2 * sigma2_t1) /
  (lambda_t1_31^2 * sigma2_t1 + sigma2_om31);

  NEW(l2oms31);
  l2oms31 = sigma2_om31 /
  (lambda_t1_31^2 * sigma2_t1 + sigma2_om31);

  NEW(l1con31);
  l1con31 = (lambda_t1_31^2 * sigma2_t1) /
  (lambda_t1_31^2 * sigma2_t1 + sigma2_om31 +
  lambda_r1_31^2 * sigma2_r1 + lambda_int1_31^2 * sigma2_int1);

  NEW(l1oms31);
  l1oms31 = sigma2_om31 /
  (lambda_t1_31^2 * sigma2_t1 + sigma2_om31 +
  lambda_r1_31^2 * sigma2_r1 + lambda_int1_31^2 * sigma2_int1);

  NEW(rms31);
  rms31 = (lambda_r1_31^2 * sigma2_r1) /
  (lambda_t1_31^2 * sigma2_t1 + sigma2_om31 +
  lambda_r1_31^2 * sigma2_r1 + lambda_int1_31^2 * sigma2_int1);

  NEW(ims31);
  ims31 = (lambda_int1_31^2 * sigma2_int1) /
  (lambda_t1_31^2 * sigma2_t1 + sigma2_om31 +
  lambda_r1_31^2 * sigma2_r1 + lambda_int1_31^2 * sigma2_int1);

  NEW(ums31);
  ums31 = (lambda_r1_31^2 * sigma2_r1 +
  lambda_int1_31^2 * sigma2_int1) /
  (lambda_t1_31^2 * sigma2_t1 + sigma2_om31 +
  lambda_r1_31^2 * sigma2_r1 + lambda_int1_31^2 * sigma2_int1);

  NEW(miicc31);
  miicc31 = (lambda_t1_31^2 * sigma2_t1 + sigma2_om31) /
  (lambda_t1_31^2 * sigma2_t1 + sigma2_om31 +
  lambda_r1_31^2 * sigma2_r1 + lambda_int1_31^2 * sigma2_int1);

  NEW(rel31);
  rel31 = (lambda_t1_31^2 * sigma2_t1 + sigma2_om31 +
  lambda_r1_31^2 * sigma2_r1 + lambda_int1_31^2 * sigma2_int1) /
  (lambda_t1_31^2 * sigma2_t1 + sigma2_om31 +
  lambda_r1_31^2 * sigma2_r1 + lambda_int1_31^2 * sigma2_int1 +
  sigma2_epsilon31);

  NEW(miicc12);
  miicc12 = sigma2_t2/
  (sigma2_t2 + sigma2_r2 + sigma2_int2);

  NEW(rms12);
  rms12 = sigma2_r2/
  (sigma2_t2 + sigma2_r2 + sigma2_int2);

  NEW(ims12);
  ims12 = sigma2_int2/
  (sigma2_t2 + sigma2_r2 + sigma2_int2);

  NEW(ums12);
  ums12 = (sigma2_r2 + sigma2_int2)/
  (sigma2_t2 + sigma2_r2 + sigma2_int2);

  NEW(rel12);
  rel12 = (sigma2_t2 + sigma2_r2 + sigma2_int2)/
  (sigma2_t2 + sigma2_r2 + sigma2_int2 +
  sigma2_epsilon12);

  NEW(l2con22);
  l2con22 = (lambda_t2_22^2 * sigma2_t2) /
  (lambda_t2_22^2 * sigma2_t2 + sigma2_om22);

  NEW(l2oms22);
  l2oms22 = sigma2_om22 /
  (lambda_t2_22^2 * sigma2_t2 + sigma2_om22);

  NEW(l1con22);
  l1con22 = (lambda_t2_22^2 * sigma2_t2) /
  (lambda_t2_22^2 * sigma2_t2 + sigma2_om22 +
  lambda_r2_22^2 * sigma2_r2 + lambda_int2_22^2 * sigma2_int2);

  NEW(l1oms22);
  l1oms22 = sigma2_om22 /
  (lambda_t2_22^2 * sigma2_t2 + sigma2_om22 +
  lambda_r2_22^2 * sigma2_r2 + lambda_int2_22^2 * sigma2_int2);

  NEW(rms22);
  rms22 = (lambda_r2_22^2 * sigma2_r2) /
  (lambda_t2_22^2 * sigma2_t2 + sigma2_om22 +
  lambda_r2_22^2 * sigma2_r2 + lambda_int2_22^2 * sigma2_int2);

  NEW(ims22);
  ims22 = (lambda_int2_22^2 * sigma2_int2) /
  (lambda_t2_22^2 * sigma2_t2 + sigma2_om22 +
  lambda_r2_22^2 * sigma2_r2 + lambda_int2_22^2 * sigma2_int2);

  NEW(ums22);
  ums22 = (lambda_r2_22^2 * sigma2_r2 +
  lambda_int2_22^2 * sigma2_int2) /
  (lambda_t2_22^2 * sigma2_t2 + sigma2_om22 +
  lambda_r2_22^2 * sigma2_r2 + lambda_int2_22^2 * sigma2_int2);

  NEW(miicc22);
  miicc22 = (lambda_t2_22^2 * sigma2_t2 + sigma2_om22) /
  (lambda_t2_22^2 * sigma2_t2 + sigma2_om22 +
  lambda_r2_22^2 * sigma2_r2 + lambda_int2_22^2 * sigma2_int2);

  NEW(rel22);
  rel22 = (lambda_t2_22^2 * sigma2_t2 + sigma2_om22 +
  lambda_r2_22^2 * sigma2_r2 + lambda_int2_22^2 * sigma2_int2) /
  (lambda_t2_22^2 * sigma2_t2 + sigma2_om22 +
  lambda_r2_22^2 * sigma2_r2 + lambda_int2_22^2 * sigma2_int2 +
  sigma2_epsilon22);

  NEW(l2con32);
  l2con32 = (lambda_t2_32^2 * sigma2_t2) /
  (lambda_t2_32^2 * sigma2_t2 + sigma2_om32);

  NEW(l2oms32);
  l2oms32 = sigma2_om32 /
  (lambda_t2_32^2 * sigma2_t2 + sigma2_om32);

  NEW(l1con32);
  l1con32 = (lambda_t2_32^2 * sigma2_t2) /
  (lambda_t2_32^2 * sigma2_t2 + sigma2_om32 +
  lambda_r2_32^2 * sigma2_r2 + lambda_int2_32^2 * sigma2_int2);

  NEW(l1oms32);
  l1oms32 = sigma2_om32 /
  (lambda_t2_32^2 * sigma2_t2 + sigma2_om32 +
  lambda_r2_32^2 * sigma2_r2 + lambda_int2_32^2 * sigma2_int2);

  NEW(rms32);
  rms32 = (lambda_r2_32^2 * sigma2_r2) /
  (lambda_t2_32^2 * sigma2_t2 + sigma2_om32 +
  lambda_r2_32^2 * sigma2_r2 + lambda_int2_32^2 * sigma2_int2);

  NEW(ims32);
  ims32 = (lambda_int2_32^2 * sigma2_int2) /
  (lambda_t2_32^2 * sigma2_t2 + sigma2_om32 +
  lambda_r2_32^2 * sigma2_r2 + lambda_int2_32^2 * sigma2_int2);

  NEW(ums32);
  ums32 = (lambda_r2_32^2 * sigma2_r2 +
  lambda_int2_32^2 * sigma2_int2) /
  (lambda_t2_32^2 * sigma2_t2 + sigma2_om32 +
  lambda_r2_32^2 * sigma2_r2 + lambda_int2_32^2 * sigma2_int2);

  NEW(miicc32);
  miicc32 = (lambda_t2_32^2 * sigma2_t2 + sigma2_om32) /
  (lambda_t2_32^2 * sigma2_t2 + sigma2_om32 +
  lambda_r2_32^2 * sigma2_r2 + lambda_int2_32^2 * sigma2_int2);

  NEW(rel32);
  rel32 = (lambda_t2_32^2 * sigma2_t2 + sigma2_om32 +
  lambda_r2_32^2 * sigma2_r2 + lambda_int2_32^2 * sigma2_int2) /
  (lambda_t2_32^2 * sigma2_t2 + sigma2_om32 +
  lambda_r2_32^2 * sigma2_r2 + lambda_int2_32^2 * sigma2_int2 +
  sigma2_epsilon32);


  OUTPUT: TECH1 TECH8 STDYX CINT;


  MODEL PRIORS:

       !!WITHIN
       lambda_int1_21   ~  N(1,.1);
       lambda_int1_31   ~  N(1,.1);
  	 lambda_int2_22   ~  N(1,.1);
       lambda_int2_32   ~  N(1,.1);
  	 sigma2_int1      ~ IG(.001,.001);
  	 sigma2_int2      ~ IG(.001,.001);
       sigma2_epsilon11 ~ IG(.001,.001);
       sigma2_epsilon21 ~ IG(.001,.001);
       sigma2_epsilon31 ~ IG(.001,.001);
  	 sigma2_epsilon12 ~ IG(.001,.001);
       sigma2_epsilon22 ~ IG(.001,.001);
       sigma2_epsilon32 ~ IG(.001,.001);
  	
  	 !!BETWEEN target
  	 lambda_t1_21    ~  N(.7,.2);
       lambda_t1_31    ~  N(.7,.2);
  	 lambda_t2_22    ~  N(.7,.2);
       lambda_t2_32    ~  N(.7,.2);
  	 sigma2_t1       ~ IW(1,2);
  	 sigma2_t2       ~ IW(1,2);
  	 sigma_t1_t2     ~ IW(1,2);
       sigma2_om21     ~ IW(2,2);
       sigma2_om31     ~ IW(2,2);
       sigma2_om22     ~ IW(2,2);
       sigma2_om32     ~ IW(2,2);
       sigma_om21_om31 ~ IW(2,2);
       sigma_om21_om22 ~ IW(2,2);
       sigma_om21_om32 ~ IW(2,2);
       sigma_om31_om22 ~ IW(2,2);
       sigma_om31_om32 ~ IW(2,2);
       sigma_om22_om32 ~ IW(2,2);
  	 mu11            ~  N(2.99,.1);
       mu21            ~  N(3.07,.1);
       mu31            ~  N(3.03,.1);
  	 mu12            ~  N(2.90,.1);
       mu22            ~  N(3.13,.1);
       mu32            ~  N(2.93,.1);
  	
  	 !!BETWEEN rater
  	 lambda_r1_21 ~  N(1,.1);
       lambda_r1_31 ~  N(1,.1);
  	 lambda_r2_22 ~  N(1,.1);
       lambda_r2_32 ~  N(1,.1);
  	 sigma2_r1    ~ IG(.001,.001);
  	 sigma2_r2    ~ IG(.001,.001);


  PLOT: TYPE  = PLOT2;


INPUT READING TERMINATED NORMALLY


DTCC: 1000000 FIXED ITERATIONS

SUMMARY OF ANALYSIS

Number of groups                                                 1
Number of observations                                        1414

Number of dependent variables                                    6
Number of independent variables                                  0
Number of continuous latent variables                           10

Observed dependent variables

  Continuous
   Y11         Y21         Y31         Y12         Y22         Y32

Continuous latent variables
   INT1        INT2        R1          R2          T1          T2
   OM21        OM31        OM22        OM32

Variables with special functions

  Cluster variables     TARGET    RATER

Estimator                                                    BAYES
Specifications for Bayesian Estimation
  Point estimate                                            MEDIAN
  Number of Markov chain Monte Carlo (MCMC) chains               3
  Random seed for the first chain                                0
  Starting value information                           UNPERTURBED
  Algorithm used for Markov chain Monte Carlo           GIBBS(PX1)
  Fixed number of iterations                               1000000
  K-th iteration used for thinning                               1

Input data file(s)
  ccdat_mplus_use.dat
Input data format  FREE


SUMMARY OF DATA

     Cluster information for RATER

       Number of clusters                        7

       Size (s)    Cluster ID with Size s

        202        1 2 3 4 5 6 7

     Cluster information for TARGET

       Number of clusters                      202

       Size (s)    Cluster ID with Size s

          7        1 2 3 4 5 6 7 8 9 10 11 12 13 14 15 16 17 18 19 20 21
                   22 23 24 25 26 27 28 29 30 31 32 33 34 35 36 37 38 39
                   40 41 42 43 44 45 46 47 48 49 50 51 52 53 54 55 56 57
                   58 59 60 61 62 63 64 65 66 67 68 69 70 71 72 73 74 75
                   76 77 78 79 80 81 82 83 84 85 86 87 88 89 90 91 92 93
                   94 95 96 97 98 99 100 101 102 103 104 105 106 107 108
                   109 110 111 112 113 114 115 116 117 118 119 120 121
                   122 123 124 125 126 127 128 129 130 131 132 133 134
                   135 136 137 138 139 140 141 142 143 144 145 146 147
                   148 149 150 151 152 153 154 155 156 157 158 159 160
                   161 162 163 164 165 166 167 168 169 170 171 172 173
                   174 175 176 177 178 179 180 181 182 183 184 185 186
                   187 188 189 190 191 192 193 194 195 196 197 198 199
                   200 201 202


COVARIANCE COVERAGE OF DATA

Minimum covariance coverage value   0.100

     Number of missing data patterns             5


     PROPORTION OF DATA PRESENT


           Covariance Coverage
              Y11           Y21           Y31           Y12           Y22
              ________      ________      ________      ________      ________
 Y11            0.569
 Y21            0.569         0.569
 Y31            0.569         0.569         0.571
 Y12            0.000         0.000         0.000         0.426
 Y22            0.000         0.000         0.000         0.426         0.426
 Y32            0.000         0.000         0.000         0.426         0.426


           Covariance Coverage
              Y32
              ________
 Y32            0.429


UNIVARIATE SAMPLE STATISTICS


     UNIVARIATE HIGHER-ORDER MOMENT DESCRIPTIVE STATISTICS

         Variable/         Mean/     Skewness/   Minimum/ % with                Percentiles
        Sample Size      Variance    Kurtosis    Maximum  Min/Max      20%/60%    40%/80%    Median

     Y11                   2.994      -0.039       1.000    6.34%       2.000      3.000      3.000
             804.000       1.011      -0.625       5.000    5.47%       3.000      4.000
     Y21                   3.070       0.040       1.000    4.23%       2.000      3.000      3.000
             804.000       0.943      -0.465       5.000    6.97%       3.000      4.000
     Y31                   3.030       0.275       1.000    1.86%       2.000      3.000      3.000
             808.000       0.893      -0.652       5.000    6.56%       3.000      4.000
     Y12                   2.904       0.325       1.000    0.17%       2.000      3.000      3.000
             603.000       0.603      -0.652       5.000    1.16%       3.000      3.750
     Y22                   3.129       0.137       1.000    1.16%       2.250      3.000      3.000
             603.000       0.737      -0.448       5.000    3.48%       3.000      4.000
     Y32                   2.926       0.332       1.000    0.66%       2.250      3.000      3.000
             606.000       0.483       0.676       5.000    1.32%       3.000      3.250


THE MODEL ESTIMATION TERMINATED NORMALLY

     USE THE FBITERATIONS OPTION TO INCREASE THE NUMBER OF ITERATIONS BY A FACTOR
     OF AT LEAST TWO TO CHECK CONVERGENCE AND THAT THE PSR VALUE DOES NOT INCREASE.


MODEL FIT INFORMATION

Number of Free Parameters                              41

Bayesian Posterior Predictive Checking using Chi-Square

          95% Confidence Interval for the Difference Between
          the Observed and the Replicated Chi-Square Values

                                -56.534            64.943

          Posterior Predictive P-Value              0.438

          Prior Posterior Predictive P-Value        0.890

Information Criteria

          Deviance (DIC)                         6978.248
          Estimated Number of Parameters (pD)     725.013


MODEL RESULTS

                                Posterior  One-Tailed         95% C.I.
                    Estimate       S.D.      P-Value   Lower 2.5%  Upper 2.5%  Significance

Within Level

 INT1     BY
    Y11                1.000       0.000      0.000       1.000       1.000
    Y21                0.997       0.244      0.000       0.575       1.529      *
    Y31                0.908       0.236      0.000       0.509       1.431      *

 INT2     BY
    Y12                1.000       0.000      0.000       1.000       1.000
    Y22                0.932       0.318      0.001       0.315       1.559      *
    Y32                1.004       0.309      0.001       0.404       1.616      *

 INT1     WITH
    INT2               0.000       0.000      1.000       0.000       0.000

 Variances
    INT1               0.047       0.017      0.000       0.023       0.090      *
    INT2               0.004       0.004      0.000       0.001       0.017      *

 Residual Variances
    Y11                0.324       0.025      0.000       0.274       0.374      *
    Y21                0.261       0.023      0.000       0.214       0.305      *
    Y31                0.273       0.022      0.000       0.230       0.316      *
    Y12                0.158       0.012      0.000       0.135       0.184      *
    Y22                0.209       0.015      0.000       0.183       0.240      *
    Y32                0.188       0.014      0.000       0.162       0.216      *

Between RATER Level

 R1       BY
    Y11                1.000       0.000      0.000       1.000       1.000
    Y21                0.715       0.162      0.000       0.441       1.076      *
    Y31                0.502       0.147      0.000       0.248       0.827      *

 R2       BY
    Y12                1.000       0.000      0.000       1.000       1.000
    Y22                1.108       0.080      0.000       0.963       1.276      *
    Y32                0.583       0.064      0.000       0.463       0.713      *

 R1       WITH
    R2                 0.000       0.000      1.000       0.000       0.000

 Variances
    R1                 0.055       0.178      0.000       0.013       0.436      *
    R2                 0.328       1.376      0.000       0.075       3.825      *

 Residual Variances
    Y11                0.001       0.000      0.000       0.001       0.001
    Y21                0.001       0.000      0.000       0.001       0.001
    Y31                0.001       0.000      0.000       0.001       0.001
    Y12                0.001       0.000      0.000       0.001       0.001
    Y22                0.001       0.000      0.000       0.001       0.001
    Y32                0.001       0.000      0.000       0.001       0.001

Between TARGET Level

 T1       BY
    Y11                1.000       0.000      0.000       1.000       1.000
    Y21                0.489       0.071      0.000       0.353       0.628      *
    Y31                0.498       0.068      0.000       0.362       0.628      *

 T2       BY
    Y12                1.000       0.000      0.000       1.000       1.000
    Y22                0.540       0.084      0.000       0.380       0.710      *
    Y32                0.459       0.077      0.000       0.307       0.610      *

 OM21     BY
    Y21                1.000       0.000      0.000       1.000       1.000

 OM31     BY
    Y31                1.000       0.000      0.000       1.000       1.000

 OM22     BY
    Y22                1.000       0.000      0.000       1.000       1.000

 OM32     BY
    Y32                1.000       0.000      0.000       1.000       1.000

 T1       WITH
    T2                 0.316       0.038      0.000       0.251       0.401      *
    OM21               0.000       0.000      1.000       0.000       0.000
    OM31               0.000       0.000      1.000       0.000       0.000
    OM22               0.000       0.000      1.000       0.000       0.000
    OM32               0.000       0.000      1.000       0.000       0.000

 OM21     WITH
    OM31               0.187       0.042      0.000       0.113       0.276      *
    OM22               0.285       0.036      0.000       0.224       0.363      *
    OM32               0.075       0.027      0.002       0.025       0.131      *
    T2                 0.000       0.000      1.000       0.000       0.000

 OM31     WITH
    OM22               0.073       0.028      0.003       0.021       0.131      *
    OM32               0.251       0.032      0.000       0.197       0.321      *
    T2                 0.000       0.000      1.000       0.000       0.000

 OM22     WITH
    OM32               0.051       0.019      0.002       0.016       0.091      *
    T2                 0.000       0.000      1.000       0.000       0.000

 OM32     WITH
    T2                 0.000       0.000      1.000       0.000       0.000

 Intercepts
    Y11                2.993       0.128      0.000       2.710       3.227      *
    Y21                3.066       0.102      0.000       2.850       3.254      *
    Y31                3.026       0.082      0.000       2.853       3.178      *
    Y12                2.907       0.182      0.000       2.624       3.322      *
    Y22                3.132       0.200      0.000       2.813       3.580      *
    Y32                2.927       0.111      0.000       2.746       3.180      *

 Variances
    T1                 0.588       0.069      0.000       0.470       0.742      *
    T2                 0.223       0.028      0.000       0.175       0.286      *
    OM21               0.468       0.057      0.000       0.371       0.594      *
    OM31               0.429       0.053      0.000       0.339       0.547      *
    OM22               0.210       0.028      0.000       0.163       0.272      *
    OM32               0.182       0.024      0.000       0.141       0.235      *

 Residual Variances
    Y11                0.001       0.000      0.000       0.001       0.001
    Y21                0.001       0.000      0.000       0.001       0.001
    Y31                0.001       0.000      0.000       0.001       0.001
    Y12                0.001       0.000      0.000       0.001       0.001
    Y22                0.001       0.000      0.000       0.001       0.001
    Y32                0.001       0.000      0.000       0.001       0.001

New/Additional Parameters
    MIICC11            0.846       0.098      0.000       0.544       0.925      *
    RMS11              0.080       0.103      0.000       0.019       0.408      *
    IMS11              0.065       0.024      0.000       0.030       0.125      *
    UMS11              0.154       0.098      0.000       0.075       0.456      *
    REL11              0.688       0.040      0.000       0.619       0.779      *
    L2CON21            0.231       0.059      0.000       0.125       0.353      *
    L2OMS21            0.769       0.059      0.000       0.647       0.875      *
    L1CON21            0.201       0.055      0.000       0.102       0.315      *
    L1OMS21            0.672       0.073      0.000       0.506       0.786      *
    RMS21              0.041       0.071      0.000       0.009       0.261      *
    IMS21              0.065       0.025      0.000       0.026       0.124      *
    UMS21              0.115       0.071      0.000       0.054       0.317      *
    MIICC21            0.885       0.071      0.000       0.683       0.946      *
    REL21              0.730       0.033      0.000       0.669       0.796      *
    L2CON31            0.254       0.060      0.000       0.141       0.374      *
    L2OMS31            0.746       0.060      0.000       0.626       0.859      *
    L1CON31            0.228       0.057      0.000       0.123       0.343      *
    L1OMS31            0.674       0.064      0.000       0.541       0.787      *
    RMS31              0.022       0.050      0.000       0.003       0.166      *
    IMS31              0.060       0.024      0.000       0.023       0.117      *
    UMS31              0.089       0.052      0.000       0.039       0.225      *
    MIICC31            0.911       0.052      0.000       0.775       0.961      *
    REL31              0.701       0.032      0.000       0.640       0.763      *
    MIICC12            0.401       0.191      0.000       0.055       0.741      *
    RMS12              0.590       0.196      0.000       0.243       0.944      *
    IMS12              0.006       0.010      0.000       0.000       0.035      *
    UMS12              0.599       0.191      0.000       0.259       0.945      *
    REL12              0.780       0.087      0.000       0.643       0.963      *
    L2CON22            0.237       0.063      0.000       0.123       0.367      *
    L2OMS22            0.763       0.063      0.000       0.633       0.877      *
    L1CON22            0.091       0.055      0.000       0.011       0.218      *
    L1OMS22            0.306       0.148      0.000       0.042       0.579      *
    RMS22              0.589       0.196      0.000       0.243       0.944      *
    IMS22              0.004       0.007      0.000       0.000       0.026      *
    UMS22              0.595       0.193      0.000       0.254       0.945      *
    MIICC22            0.405       0.193      0.000       0.055       0.746      *
    REL22              0.767       0.090      0.000       0.629       0.960      *
    L2CON32            0.205       0.060      0.000       0.097       0.332      *
    L2OMS32            0.795       0.060      0.000       0.668       0.903      *
    L1CON32            0.126       0.059      0.000       0.025       0.251      *
    L1OMS32            0.520       0.164      0.000       0.118       0.734      *
    RMS32              0.321       0.207      0.000       0.091       0.849      *
    IMS32              0.009       0.015      0.000       0.001       0.056      *
    UMS32              0.337       0.202      0.000       0.108       0.852      *
    MIICC32            0.663       0.202      0.000       0.148       0.892      *
    REL32              0.655       0.086      0.000       0.552       0.892      *


STANDARDIZED MODEL RESULTS


STDYX Standardization

                                Posterior  One-Tailed         95% C.I.
                    Estimate       S.D.      P-Value   Lower 2.5%  Upper 2.5%  Significance
Within Level

 INT1     BY
    Y11                0.354       0.060      0.000       0.251       0.487      *
    Y21                0.387       0.073      0.000       0.247       0.533      *
    Y31                0.351       0.070      0.000       0.217       0.490      *

 INT2     BY
    Y12                0.156       0.069      0.000       0.058       0.317      *
    Y22                0.121       0.061      0.001       0.033       0.266      *
    Y32                0.140       0.074      0.001       0.038       0.318      *

 INT1     WITH
    INT2               0.000       0.000      1.000       0.000       0.000

 Variances
    INT1               1.000       0.000      0.000       1.000       1.000
    INT2               1.000       0.000      0.000       1.000       1.000

 Residual Variances
    Y11                0.875       0.045      0.000       0.763       0.937      *
    Y21                0.850       0.058      0.000       0.716       0.939      *
    Y31                0.877       0.050      0.000       0.760       0.953      *
    Y12                0.976       0.027      0.000       0.899       0.997      *
    Y22                0.985       0.019      0.000       0.929       0.999      *
    Y32                0.980       0.027      0.000       0.899       0.999      *

Between RATER Level

 R1       BY
    Y11                0.991       0.010      0.000       0.963       0.999      *
    Y21                0.983       0.020      0.000       0.925       0.998      *
    Y31                0.965       0.048      0.000       0.828       0.996      *

 R2       BY
    Y12                0.998       0.002      0.000       0.993       1.000      *
    Y22                0.999       0.001      0.000       0.995       1.000      *
    Y32                0.996       0.005      0.000       0.980       1.000      *

 R1       WITH
    R2                 0.000       0.000      1.000       0.000       0.000

 Variances
    R1                 1.000       0.000      0.000       1.000       1.000
    R2                 1.000       0.000      0.000       1.000       1.000

 Residual Variances
    Y11                0.018       0.019      0.000       0.002       0.072      *
    Y21                0.035       0.038      0.000       0.004       0.145      *
    Y31                0.068       0.084      0.000       0.008       0.315      *
    Y12                0.003       0.003      0.000       0.000       0.013      *
    Y22                0.002       0.003      0.000       0.000       0.011      *
    Y32                0.009       0.011      0.000       0.001       0.040      *

Between TARGET Level

 T1       BY
    Y11                0.999       0.000      0.000       0.999       0.999      *
    Y21                0.481       0.062      0.000       0.353       0.594      *
    Y31                0.503       0.060      0.000       0.375       0.611      *

 T2       BY
    Y12                0.998       0.000      0.000       0.997       0.998      *
    Y22                0.486       0.065      0.000       0.351       0.605      *
    Y32                0.452       0.068      0.000       0.311       0.575      *

 OM21     BY
    Y21                0.876       0.034      0.000       0.804       0.935      *

 OM31     BY
    Y31                0.863       0.035      0.000       0.791       0.926      *

 OM22     BY
    Y22                0.872       0.036      0.000       0.794       0.935      *

 OM32     BY
    Y32                0.890       0.034      0.000       0.816       0.948      *

 T1       WITH
    T2                 0.876       0.032      0.000       0.804       0.929      *
    OM21               0.000       0.000      1.000       0.000       0.000
    OM31               0.000       0.000      1.000       0.000       0.000
    OM22               0.000       0.000      1.000       0.000       0.000
    OM32               0.000       0.000      1.000       0.000       0.000

 OM21     WITH
    OM31               0.420       0.071      0.000       0.271       0.550      *
    OM22               0.912       0.028      0.000       0.846       0.955      *
    OM32               0.260       0.085      0.002       0.088       0.420      *
    T2                 0.000       0.000      1.000       0.000       0.000

 OM31     WITH
    OM22               0.245       0.086      0.003       0.070       0.407      *
    OM32               0.901       0.030      0.000       0.831       0.947      *
    T2                 0.000       0.000      1.000       0.000       0.000

 OM22     WITH
    OM32               0.263       0.089      0.002       0.082       0.430      *
    T2                 0.000       0.000      1.000       0.000       0.000

 OM32     WITH
    T2                 0.000       0.000      1.000       0.000       0.000

 Intercepts
    Y11                3.892       0.282      0.000       3.356       4.465      *
    Y21                3.912       0.249      0.000       3.442       4.418      *
    Y31                3.977       0.245      0.000       3.513       4.474      *
    Y12                6.156       0.543      0.000       5.217       7.342      *
    Y22                5.952       0.530      0.000       5.036       7.104      *
    Y32                6.102       0.433      0.000       5.330       7.023      *

 Variances
    T1                 1.000       0.000      0.000       1.000       1.000
    T2                 1.000       0.000      0.000       1.000       1.000
    OM21               1.000       0.000      0.000       1.000       1.000
    OM31               1.000       0.000      0.000       1.000       1.000
    OM22               1.000       0.000      0.000       1.000       1.000
    OM32               1.000       0.000      0.000       1.000       1.000

 Residual Variances
    Y11                0.002       0.000      0.000       0.001       0.002      *
    Y21                0.002       0.000      0.000       0.001       0.002      *
    Y31                0.002       0.000      0.000       0.001       0.002      *
    Y12                0.004       0.001      0.000       0.003       0.006      *
    Y22                0.004       0.000      0.000       0.003       0.005      *
    Y32                0.004       0.001      0.000       0.003       0.005      *


R-SQUARE

Within Level

                                Posterior  One-Tailed         95% C.I.
    Variable        Estimate       S.D.      P-Value   Lower 2.5%  Upper 2.5%

    Y11                0.125       0.045      0.000       0.063       0.237
    Y21                0.150       0.058      0.000       0.061       0.284
    Y31                0.123       0.050      0.000       0.047       0.240
    Y12                0.024       0.027      0.000       0.003       0.101
    Y22                0.015       0.019      0.000       0.001       0.071
    Y32                0.020       0.027      0.000       0.001       0.101

Between RATER Level

                                Posterior  One-Tailed         95% C.I.
    Variable        Estimate       S.D.      P-Value   Lower 2.5%  Upper 2.5%

    Y11                0.982       0.019      0.000       0.928       0.998
    Y21                0.965       0.038      0.000       0.855       0.996
    Y31                0.932       0.084      0.000       0.685       0.992
    Y12                0.997       0.003      0.000       0.987       1.000
    Y22                0.998       0.003      0.000       0.989       1.000
    Y32                0.991       0.011      0.000       0.960       0.999

Between TARGET Level

                                Posterior  One-Tailed         95% C.I.
    Variable        Estimate       S.D.      P-Value   Lower 2.5%  Upper 2.5%

    Y11                0.998       0.000      0.000       0.998       0.999
    Y21                0.998       0.000      0.000       0.998       0.999
    Y31                0.998       0.000      0.000       0.998       0.999
    Y12                0.996       0.001      0.000       0.994       0.997
    Y22                0.996       0.000      0.000       0.995       0.997
    Y32                0.996       0.001      0.000       0.995       0.997


CREDIBILITY INTERVALS OF MODEL RESULTS

                  Lower .5%  Lower 2.5%    Lower 5%    Estimate    Upper 5%  Upper 2.5%   Upper .5%

Within Level

 INT1     BY
    Y11              1.000       1.000       1.000       1.000       1.000       1.000       1.000
    Y21              0.463       0.575       0.636       0.997       1.438       1.529       1.708
    Y31              0.404       0.509       0.567       0.908       1.339       1.431       1.618

 INT2     BY
    Y12              1.000       1.000       1.000       1.000       1.000       1.000       1.000
    Y22              0.127       0.315       0.412       0.932       1.458       1.559       1.756
    Y32              0.217       0.404       0.499       1.004       1.517       1.616       1.808

 INT1     WITH
    INT2             0.000       0.000       0.000       0.000       0.000       0.000       0.000

 Variances
    INT1             0.018       0.023       0.026       0.047       0.081       0.090       0.111
    INT2             0.000       0.001       0.001       0.004       0.014       0.017       0.023

 Residual Variances
    Y11              0.254       0.274       0.282       0.324       0.365       0.374       0.391
    Y21              0.198       0.214       0.222       0.261       0.297       0.305       0.319
    Y31              0.215       0.230       0.237       0.273       0.309       0.316       0.329
    Y12              0.128       0.135       0.139       0.158       0.180       0.184       0.193
    Y22              0.175       0.183       0.187       0.209       0.235       0.240       0.251
    Y32              0.153       0.162       0.166       0.188       0.211       0.216       0.226

Between RATER Level

 R1       BY
    Y11              1.000       1.000       1.000       1.000       1.000       1.000       1.000
    Y21              0.364       0.441       0.481       0.715       1.009       1.076       1.216
    Y31              0.175       0.248       0.286       0.502       0.768       0.827       0.953

 R2       BY
    Y12              1.000       1.000       1.000       1.000       1.000       1.000       1.000
    Y22              0.921       0.963       0.985       1.108       1.247       1.276       1.333
    Y32              0.427       0.463       0.482       0.583       0.691       0.713       0.757

 R1       WITH
    R2               0.000       0.000       0.000       0.000       0.000       0.000       0.000

 Variances
    R1               0.009       0.013       0.016       0.055       0.297       0.436       1.002
    R2               0.053       0.075       0.091       0.328       2.479       3.825       8.412

 Residual Variances
    Y11              0.001       0.001       0.001       0.001       0.001       0.001       0.001
    Y21              0.001       0.001       0.001       0.001       0.001       0.001       0.001
    Y31              0.001       0.001       0.001       0.001       0.001       0.001       0.001
    Y12              0.001       0.001       0.001       0.001       0.001       0.001       0.001
    Y22              0.001       0.001       0.001       0.001       0.001       0.001       0.001
    Y32              0.001       0.001       0.001       0.001       0.001       0.001       0.001

Between TARGET Level

 T1       BY
    Y11              1.000       1.000       1.000       1.000       1.000       1.000       1.000
    Y21              0.311       0.353       0.374       0.489       0.608       0.628       0.667
    Y31              0.320       0.362       0.384       0.498       0.608       0.628       0.671

 T2       BY
    Y12              1.000       1.000       1.000       1.000       1.000       1.000       1.000
    Y22              0.332       0.380       0.404       0.540       0.682       0.710       0.768
    Y32              0.260       0.307       0.331       0.459       0.585       0.610       0.657

 OM21     BY
    Y21              1.000       1.000       1.000       1.000       1.000       1.000       1.000

 OM31     BY
    Y31              1.000       1.000       1.000       1.000       1.000       1.000       1.000

 OM22     BY
    Y22              1.000       1.000       1.000       1.000       1.000       1.000       1.000

 OM32     BY
    Y32              1.000       1.000       1.000       1.000       1.000       1.000       1.000

 T1       WITH
    T2               0.233       0.251       0.260       0.316       0.386       0.401       0.433
    OM21             0.000       0.000       0.000       0.000       0.000       0.000       0.000
    OM31             0.000       0.000       0.000       0.000       0.000       0.000       0.000
    OM22             0.000       0.000       0.000       0.000       0.000       0.000       0.000
    OM32             0.000       0.000       0.000       0.000       0.000       0.000       0.000

 OM21     WITH
    OM31             0.091       0.113       0.124       0.187       0.260       0.276       0.309
    OM22             0.208       0.224       0.233       0.285       0.349       0.363       0.393
    OM32             0.009       0.025       0.033       0.075       0.122       0.131       0.151
    T2               0.000       0.000       0.000       0.000       0.000       0.000       0.000

 OM31     WITH
    OM22             0.004       0.021       0.029       0.073       0.121       0.131       0.151
    OM32             0.182       0.197       0.205       0.251       0.308       0.321       0.346
    T2               0.000       0.000       0.000       0.000       0.000       0.000       0.000

 OM22     WITH
    OM32             0.005       0.016       0.021       0.051       0.084       0.091       0.105
    T2               0.000       0.000       0.000       0.000       0.000       0.000       0.000

 OM32     WITH
    T2               0.000       0.000       0.000       0.000       0.000       0.000       0.000

 Intercepts
    Y11              2.613       2.710       2.767       2.993       3.187       3.227       3.323
    Y21              2.765       2.850       2.890       3.066       3.224       3.254       3.320
    Y31              2.792       2.853       2.888       3.026       3.154       3.178       3.237
    Y12              2.531       2.624       2.662       2.907       3.257       3.322       3.435
    Y22              2.698       2.813       2.857       3.132       3.515       3.580       3.703
    Y32              2.694       2.746       2.772       2.927       3.136       3.180       3.263

 Variances
    T1               0.438       0.470       0.487       0.588       0.714       0.742       0.799
    T2               0.163       0.175       0.182       0.223       0.274       0.286       0.309
    OM21             0.344       0.371       0.385       0.468       0.571       0.594       0.641
    OM31             0.315       0.339       0.352       0.429       0.525       0.547       0.591
    OM22             0.150       0.163       0.170       0.210       0.261       0.272       0.295
    OM32             0.130       0.141       0.147       0.182       0.225       0.235       0.255

 Residual Variances
    Y11              0.001       0.001       0.001       0.001       0.001       0.001       0.001
    Y21              0.001       0.001       0.001       0.001       0.001       0.001       0.001
    Y31              0.001       0.001       0.001       0.001       0.001       0.001       0.001
    Y12              0.001       0.001       0.001       0.001       0.001       0.001       0.001
    Y22              0.001       0.001       0.001       0.001       0.001       0.001       0.001
    Y32              0.001       0.001       0.001       0.001       0.001       0.001       0.001

New/Additional Parameters
    MIICC11          0.356       0.544       0.625       0.846       0.916       0.925       0.939
    RMS11            0.013       0.019       0.024       0.080       0.320       0.408       0.614
    IMS11            0.021       0.030       0.034       0.065       0.113       0.125       0.152
    UMS11            0.061       0.075       0.084       0.154       0.375       0.456       0.644
    REL11            0.598       0.619       0.630       0.688       0.758       0.779       0.838
    L2CON21          0.097       0.125       0.140       0.231       0.333       0.353       0.391
    L2OMS21          0.609       0.647       0.667       0.769       0.860       0.875       0.903
    L1CON21          0.077       0.102       0.117       0.201       0.296       0.315       0.351
    L1OMS21          0.376       0.506       0.546       0.672       0.769       0.786       0.816
    RMS21            0.006       0.009       0.011       0.041       0.191       0.261       0.461
    IMS21            0.017       0.026       0.031       0.065       0.113       0.124       0.147
    UMS21            0.041       0.054       0.061       0.115       0.255       0.317       0.501
    MIICC21          0.499       0.683       0.745       0.885       0.939       0.946       0.959
    REL21            0.649       0.669       0.679       0.730       0.783       0.796       0.832
    L2CON31          0.111       0.141       0.158       0.254       0.355       0.374       0.412
    L2OMS31          0.588       0.626       0.645       0.746       0.842       0.859       0.889
    L1CON31          0.094       0.123       0.139       0.228       0.325       0.343       0.380
    L1OMS31          0.458       0.541       0.567       0.674       0.770       0.787       0.819
    RMS31            0.002       0.003       0.005       0.022       0.117       0.166       0.323
    IMS31            0.015       0.023       0.028       0.060       0.106       0.117       0.139
    UMS31            0.029       0.039       0.045       0.089       0.183       0.225       0.370
    MIICC31          0.630       0.775       0.817       0.911       0.955       0.961       0.971
    REL31            0.620       0.640       0.650       0.701       0.753       0.763       0.789
    MIICC12          0.026       0.055       0.082       0.401       0.703       0.741       0.801
    RMS12            0.184       0.243       0.281       0.590       0.916       0.944       0.974
    IMS12            0.000       0.000       0.001       0.006       0.028       0.035       0.052
    UMS12            0.199       0.259       0.297       0.599       0.918       0.945       0.974
    REL12            0.611       0.643       0.660       0.780       0.945       0.963       0.982
    L2CON22          0.095       0.123       0.139       0.237       0.346       0.367       0.409
    L2OMS22          0.591       0.633       0.654       0.763       0.861       0.877       0.905
    L1CON22          0.005       0.011       0.017       0.091       0.196       0.218       0.261
    L1OMS22          0.020       0.042       0.063       0.306       0.544       0.579       0.639
    RMS22            0.184       0.243       0.281       0.589       0.916       0.944       0.974
    IMS22            0.000       0.000       0.000       0.004       0.020       0.026       0.039
    UMS22            0.195       0.254       0.292       0.595       0.918       0.945       0.975
    MIICC22          0.025       0.055       0.082       0.405       0.708       0.746       0.805
    REL22            0.599       0.629       0.646       0.767       0.941       0.960       0.981
    L2CON32          0.070       0.097       0.112       0.205       0.311       0.332       0.373
    L2OMS32          0.627       0.668       0.689       0.795       0.888       0.903       0.930
    L1CON32          0.012       0.025       0.036       0.126       0.230       0.251       0.292
    L1OMS32          0.058       0.118       0.167       0.520       0.708       0.734       0.781
    RMS32            0.065       0.091       0.110       0.321       0.784       0.849       0.926
    IMS32            0.000       0.001       0.001       0.009       0.045       0.056       0.081
    UMS32            0.079       0.108       0.128       0.337       0.789       0.852       0.927
    MIICC32          0.073       0.148       0.211       0.663       0.872       0.892       0.921
    REL32            0.526       0.552       0.566       0.655       0.853       0.892       0.943


CREDIBILITY INTERVALS OF STANDARDIZED MODEL RESULTS


STDYX Standardization

                  Lower .5%  Lower 2.5%    Lower 5%    Estimate    Upper 5%  Upper 2.5%   Upper .5%

Within Level

 INT1     BY
    Y11              0.223       0.251       0.266       0.354       0.463       0.487       0.542
    Y21              0.204       0.247       0.269       0.387       0.509       0.533       0.582
    Y31              0.176       0.217       0.238       0.351       0.467       0.490       0.537

 INT2     BY
    Y12              0.045       0.058       0.067       0.156       0.289       0.317       0.378
    Y22              0.016       0.033       0.043       0.121       0.241       0.266       0.315
    Y32              0.021       0.038       0.048       0.140       0.287       0.318       0.377

 INT1     WITH
    INT2             0.000       0.000       0.000       0.000       0.000       0.000       0.000

 Variances
    INT1             1.000       1.000       1.000       1.000       1.000       1.000       1.000
    INT2             1.000       1.000       1.000       1.000       1.000       1.000       1.000

 Residual Variances
    Y11              0.706       0.763       0.786       0.875       0.929       0.937       0.950
    Y21              0.662       0.716       0.741       0.850       0.928       0.939       0.958
    Y31              0.712       0.760       0.782       0.877       0.943       0.953       0.969
    Y12              0.857       0.899       0.917       0.976       0.995       0.997       0.998
    Y22              0.900       0.929       0.942       0.985       0.998       0.999       1.000
    Y32              0.858       0.899       0.918       0.980       0.998       0.999       1.000

Between RATER Level

 R1       BY
    Y11              0.946       0.963       0.970       0.991       0.998       0.999       1.000
    Y21              0.888       0.925       0.939       0.983       0.997       0.998       0.999
    Y31              0.720       0.828       0.865       0.965       0.994       0.996       0.998

 R2       BY
    Y12              0.991       0.993       0.995       0.998       1.000       1.000       1.000
    Y22              0.992       0.995       0.996       0.999       1.000       1.000       1.000
    Y32              0.972       0.980       0.984       0.996       0.999       1.000       1.000

 R1       WITH
    R2               0.000       0.000       0.000       0.000       0.000       0.000       0.000

 Variances
    R1               1.000       1.000       1.000       1.000       1.000       1.000       1.000
    R2               1.000       1.000       1.000       1.000       1.000       1.000       1.000

 Residual Variances
    Y11              0.001       0.002       0.003       0.018       0.059       0.072       0.104
    Y21              0.002       0.004       0.006       0.035       0.118       0.145       0.211
    Y31              0.003       0.008       0.012       0.068       0.252       0.315       0.482
    Y12              0.000       0.000       0.000       0.003       0.011       0.013       0.018
    Y22              0.000       0.000       0.000       0.002       0.009       0.011       0.015
    Y32              0.000       0.001       0.001       0.009       0.033       0.040       0.056

Between TARGET Level

 T1       BY
    Y11              0.999       0.999       0.999       0.999       0.999       0.999       0.999
    Y21              0.312       0.353       0.374       0.481       0.577       0.594       0.625
    Y31              0.332       0.375       0.397       0.503       0.595       0.611       0.641

 T2       BY
    Y12              0.997       0.997       0.997       0.998       0.998       0.998       0.998
    Y22              0.307       0.351       0.373       0.486       0.587       0.605       0.638
    Y32              0.263       0.311       0.334       0.452       0.556       0.575       0.610

 OM21     BY
    Y21              0.780       0.804       0.816       0.876       0.927       0.935       0.949

 OM31     BY
    Y31              0.766       0.791       0.803       0.863       0.917       0.926       0.942

 OM22     BY
    Y22              0.768       0.794       0.808       0.872       0.926       0.935       0.950

 OM32     BY
    Y32              0.790       0.816       0.829       0.890       0.940       0.948       0.962

 T1       WITH
    T2               0.777       0.804       0.817       0.876       0.922       0.929       0.942
    OM21             0.000       0.000       0.000       0.000       0.000       0.000       0.000
    OM31             0.000       0.000       0.000       0.000       0.000       0.000       0.000
    OM22             0.000       0.000       0.000       0.000       0.000       0.000       0.000
    OM32             0.000       0.000       0.000       0.000       0.000       0.000       0.000

 OM21     WITH
    OM31             0.221       0.271       0.296       0.420       0.530       0.550       0.586
    OM22             0.820       0.846       0.858       0.912       0.950       0.955       0.965
    OM32             0.032       0.088       0.116       0.260       0.396       0.420       0.466
    T2               0.000       0.000       0.000       0.000       0.000       0.000       0.000

 OM31     WITH
    OM22             0.014       0.070       0.099       0.245       0.383       0.407       0.454
    OM32             0.803       0.831       0.844       0.901       0.941       0.947       0.957
    T2               0.000       0.000       0.000       0.000       0.000       0.000       0.000

 OM22     WITH
    OM32             0.024       0.082       0.112       0.263       0.404       0.430       0.478
    T2               0.000       0.000       0.000       0.000       0.000       0.000       0.000

 OM32     WITH
    T2               0.000       0.000       0.000       0.000       0.000       0.000       0.000

 Intercepts
    Y11              3.192       3.356       3.441       3.892       4.368       4.465       4.665
    Y21              3.303       3.442       3.515       3.912       4.333       4.418       4.585
    Y31              3.375       3.513       3.585       3.977       4.392       4.474       4.638
    Y12              4.961       5.217       5.354       6.156       7.137       7.342       7.751
    Y22              4.769       5.036       5.173       5.952       6.917       7.104       7.458
    Y32              5.109       5.330       5.444       6.102       6.865       7.023       7.337

 Variances
    T1               1.000       1.000       1.000       1.000       1.000       1.000       1.000
    T2               1.000       1.000       1.000       1.000       1.000       1.000       1.000
    OM21             1.000       1.000       1.000       1.000       1.000       1.000       1.000
    OM31             1.000       1.000       1.000       1.000       1.000       1.000       1.000
    OM22             1.000       1.000       1.000       1.000       1.000       1.000       1.000
    OM32             1.000       1.000       1.000       1.000       1.000       1.000       1.000

 Residual Variances
    Y11              0.001       0.001       0.001       0.002       0.002       0.002       0.002
    Y21              0.001       0.001       0.001       0.002       0.002       0.002       0.002
    Y31              0.001       0.001       0.001       0.002       0.002       0.002       0.002
    Y12              0.003       0.003       0.004       0.004       0.005       0.006       0.006
    Y22              0.003       0.003       0.003       0.004       0.004       0.005       0.005
    Y32              0.003       0.003       0.004       0.004       0.005       0.005       0.006


TECHNICAL 1 OUTPUT


     PARAMETER SPECIFICATION FOR WITHIN


           NU
              Y11           Y21           Y31           Y12           Y22
              ________      ________      ________      ________      ________
                    0             0             0             0             0


           NU
              Y32
              ________
                    0


           LAMBDA
              INT1          INT2
              ________      ________
 Y11                0             0
 Y21                1             0
 Y31                2             0
 Y12                0             0
 Y22                0             3
 Y32                0             4


           THETA
              Y11           Y21           Y31           Y12           Y22
              ________      ________      ________      ________      ________
 Y11                5
 Y21                0             6
 Y31                0             0             7
 Y12                0             0             0             8
 Y22                0             0             0             0             9
 Y32                0             0             0             0             0


           THETA
              Y32
              ________
 Y32               10


           ALPHA
              INT1          INT2
              ________      ________
                    0             0


           BETA
              INT1          INT2
              ________      ________
 INT1               0             0
 INT2               0             0


           PSI
              INT1          INT2
              ________      ________
 INT1              11
 INT2               0            12


     PARAMETER SPECIFICATION FOR BETWEEN RATER


           NU
              Y11           Y21           Y31           Y12           Y22
              ________      ________      ________      ________      ________
                    0             0             0             0             0


           NU
              Y32
              ________
                    0


           LAMBDA
              R1            R2
              ________      ________
 Y11                0             0
 Y21               13             0
 Y31               14             0
 Y12                0             0
 Y22                0            15
 Y32                0            16


           THETA
              Y11           Y21           Y31           Y12           Y22
              ________      ________      ________      ________      ________
 Y11                0
 Y21                0             0
 Y31                0             0             0
 Y12                0             0             0             0
 Y22                0             0             0             0             0
 Y32                0             0             0             0             0


           THETA
              Y32
              ________
 Y32                0


           ALPHA
              R1            R2
              ________      ________
                    0             0


           BETA
              R1            R2
              ________      ________
 R1                 0             0
 R2                 0             0


           PSI
              R1            R2
              ________      ________
 R1                17
 R2                 0            18


     PARAMETER SPECIFICATION FOR BETWEEN TARGET


           NU
              Y11           Y21           Y31           Y12           Y22
              ________      ________      ________      ________      ________
                   19            20            21            22            23


           NU
              Y32
              ________
                   24


           LAMBDA
              T1            T2            OM21          OM31          OM22
              ________      ________      ________      ________      ________
 Y11                0             0             0             0             0
 Y21               25             0             0             0             0
 Y31               26             0             0             0             0
 Y12                0             0             0             0             0
 Y22                0            27             0             0             0
 Y32                0            28             0             0             0


           LAMBDA
              OM32
              ________
 Y11                0
 Y21                0
 Y31                0
 Y12                0
 Y22                0
 Y32                0


           THETA
              Y11           Y21           Y31           Y12           Y22
              ________      ________      ________      ________      ________
 Y11                0
 Y21                0             0
 Y31                0             0             0
 Y12                0             0             0             0
 Y22                0             0             0             0             0
 Y32                0             0             0             0             0


           THETA
              Y32
              ________
 Y32                0


           ALPHA
              T1            T2            OM21          OM31          OM22
              ________      ________      ________      ________      ________
                    0             0             0             0             0


           ALPHA
              OM32
              ________
                    0


           BETA
              T1            T2            OM21          OM31          OM22
              ________      ________      ________      ________      ________
 T1                 0             0             0             0             0
 T2                 0             0             0             0             0
 OM21               0             0             0             0             0
 OM31               0             0             0             0             0
 OM22               0             0             0             0             0
 OM32               0             0             0             0             0


           BETA
              OM32
              ________
 T1                 0
 T2                 0
 OM21               0
 OM31               0
 OM22               0
 OM32               0


           PSI
              T1            T2            OM21          OM31          OM22
              ________      ________      ________      ________      ________
 T1                29
 T2                30            31
 OM21               0             0            32
 OM31               0             0            33            34
 OM22               0             0            35            36            37
 OM32               0             0            38            39            40


           PSI
              OM32
              ________
 OM32              41


     PARAMETER SPECIFICATION FOR THE ADDITIONAL PARAMETERS


           NEW/ADDITIONAL PARAMETERS
              MIICC11       RMS11         IMS11         UMS11         REL11
              ________      ________      ________      ________      ________
                   42            43            44            45            46


           NEW/ADDITIONAL PARAMETERS
              L2CON21       L2OMS21       L1CON21       L1OMS21       RMS21
              ________      ________      ________      ________      ________
                   47            48            49            50            51


           NEW/ADDITIONAL PARAMETERS
              IMS21         UMS21         MIICC21       REL21         L2CON31
              ________      ________      ________      ________      ________
                   52            53            54            55            56


           NEW/ADDITIONAL PARAMETERS
              L2OMS31       L1CON31       L1OMS31       RMS31         IMS31
              ________      ________      ________      ________      ________
                   57            58            59            60            61


           NEW/ADDITIONAL PARAMETERS
              UMS31         MIICC31       REL31         MIICC12       RMS12
              ________      ________      ________      ________      ________
                   62            63            64            65            66


           NEW/ADDITIONAL PARAMETERS
              IMS12         UMS12         REL12         L2CON22       L2OMS22
              ________      ________      ________      ________      ________
                   67            68            69            70            71


           NEW/ADDITIONAL PARAMETERS
              L1CON22       L1OMS22       RMS22         IMS22         UMS22
              ________      ________      ________      ________      ________
                   72            73            74            75            76


           NEW/ADDITIONAL PARAMETERS
              MIICC22       REL22         L2CON32       L2OMS32       L1CON32
              ________      ________      ________      ________      ________
                   77            78            79            80            81


           NEW/ADDITIONAL PARAMETERS
              L1OMS32       RMS32         IMS32         UMS32         MIICC32
              ________      ________      ________      ________      ________
                   82            83            84            85            86


           NEW/ADDITIONAL PARAMETERS
              REL32
              ________
                   87


     STARTING VALUES FOR WITHIN


           NU
              Y11           Y21           Y31           Y12           Y22
              ________      ________      ________      ________      ________
                0.000         0.000         0.000         0.000         0.000


           NU
              Y32
              ________
                0.000


           LAMBDA
              INT1          INT2
              ________      ________
 Y11            1.000         0.000
 Y21            1.000         0.000
 Y31            1.000         0.000
 Y12            0.000         1.000
 Y22            0.000         1.000
 Y32            0.000         1.000


           THETA
              Y11           Y21           Y31           Y12           Y22
              ________      ________      ________      ________      ________
 Y11            0.506
 Y21            0.000         0.471
 Y31            0.000         0.000         0.446
 Y12            0.000         0.000         0.000         0.302
 Y22            0.000         0.000         0.000         0.000         0.368
 Y32            0.000         0.000         0.000         0.000         0.000


           THETA
              Y32
              ________
 Y32            0.242


           ALPHA
              INT1          INT2
              ________      ________
                0.000         0.000


           BETA
              INT1          INT2
              ________      ________
 INT1           0.000         0.000
 INT2           0.000         0.000


           PSI
              INT1          INT2
              ________      ________
 INT1           1.000
 INT2           0.000         1.000


     STARTING VALUES FOR BETWEEN RATER


           NU
              Y11           Y21           Y31           Y12           Y22
              ________      ________      ________      ________      ________
                0.000         0.000         0.000         0.000         0.000


           NU
              Y32
              ________
                0.000


           LAMBDA
              R1            R2
              ________      ________
 Y11            1.000         0.000
 Y21            1.000         0.000
 Y31            1.000         0.000
 Y12            0.000         1.000
 Y22            0.000         1.000
 Y32            0.000         1.000


           THETA
              Y11           Y21           Y31           Y12           Y22
              ________      ________      ________      ________      ________
 Y11            0.000
 Y21            0.000         0.000
 Y31            0.000         0.000         0.000
 Y12            0.000         0.000         0.000         0.000
 Y22            0.000         0.000         0.000         0.000         0.000
 Y32            0.000         0.000         0.000         0.000         0.000


           THETA
              Y32
              ________
 Y32            0.000


           ALPHA
              R1            R2
              ________      ________
                0.000         0.000


           BETA
              R1            R2
              ________      ________
 R1             0.000         0.000
 R2             0.000         0.000


           PSI
              R1            R2
              ________      ________
 R1             1.000
 R2             0.000         1.000


     STARTING VALUES FOR BETWEEN TARGET


           NU
              Y11           Y21           Y31           Y12           Y22
              ________      ________      ________      ________      ________
                2.994         3.070         3.030         2.904         3.129


           NU
              Y32
              ________
                2.926


           LAMBDA
              T1            T2            OM21          OM31          OM22
              ________      ________      ________      ________      ________
 Y11            1.000         0.000         0.000         0.000         0.000
 Y21            1.000         0.000         1.000         0.000         0.000
 Y31            1.000         0.000         0.000         1.000         0.000
 Y12            0.000         1.000         0.000         0.000         0.000
 Y22            0.000         1.000         0.000         0.000         1.000
 Y32            0.000         1.000         0.000         0.000         0.000


           LAMBDA
              OM32
              ________
 Y11            0.000
 Y21            0.000
 Y31            0.000
 Y12            0.000
 Y22            0.000
 Y32            1.000


           THETA
              Y11           Y21           Y31           Y12           Y22
              ________      ________      ________      ________      ________
 Y11            0.000
 Y21            0.000         0.000
 Y31            0.000         0.000         0.000
 Y12            0.000         0.000         0.000         0.000
 Y22            0.000         0.000         0.000         0.000         0.000
 Y32            0.000         0.000         0.000         0.000         0.000


           THETA
              Y32
              ________
 Y32            0.000


           ALPHA
              T1            T2            OM21          OM31          OM22
              ________      ________      ________      ________      ________
                0.000         0.000         0.000         0.000         0.000


           ALPHA
              OM32
              ________
                0.000


           BETA
              T1            T2            OM21          OM31          OM22
              ________      ________      ________      ________      ________
 T1             0.000         0.000         0.000         0.000         0.000
 T2             0.000         0.000         0.000         0.000         0.000
 OM21           0.000         0.000         0.000         0.000         0.000
 OM31           0.000         0.000         0.000         0.000         0.000
 OM22           0.000         0.000         0.000         0.000         0.000
 OM32           0.000         0.000         0.000         0.000         0.000


           BETA
              OM32
              ________
 T1             0.000
 T2             0.000
 OM21           0.000
 OM31           0.000
 OM22           0.000
 OM32           0.000


           PSI
              T1            T2            OM21          OM31          OM22
              ________      ________      ________      ________      ________
 T1             1.000
 T2             0.000         1.000
 OM21           0.000         0.000         1.000
 OM31           0.000         0.000         0.000         1.000
 OM22           0.000         0.000         0.000         0.000         1.000
 OM32           0.000         0.000         0.000         0.000         0.000


           PSI
              OM32
              ________
 OM32           1.000


     STARTING VALUES FOR THE ADDITIONAL PARAMETERS


           NEW/ADDITIONAL PARAMETERS
              MIICC11       RMS11         IMS11         UMS11         REL11
              ________      ________      ________      ________      ________
                0.500         0.500         0.500         0.500         0.500


           NEW/ADDITIONAL PARAMETERS
              L2CON21       L2OMS21       L1CON21       L1OMS21       RMS21
              ________      ________      ________      ________      ________
                0.500         0.500         0.500         0.500         0.500


           NEW/ADDITIONAL PARAMETERS
              IMS21         UMS21         MIICC21       REL21         L2CON31
              ________      ________      ________      ________      ________
                0.500         0.500         0.500         0.500         0.500


           NEW/ADDITIONAL PARAMETERS
              L2OMS31       L1CON31       L1OMS31       RMS31         IMS31
              ________      ________      ________      ________      ________
                0.500         0.500         0.500         0.500         0.500


           NEW/ADDITIONAL PARAMETERS
              UMS31         MIICC31       REL31         MIICC12       RMS12
              ________      ________      ________      ________      ________
                0.500         0.500         0.500         0.500         0.500


           NEW/ADDITIONAL PARAMETERS
              IMS12         UMS12         REL12         L2CON22       L2OMS22
              ________      ________      ________      ________      ________
                0.500         0.500         0.500         0.500         0.500


           NEW/ADDITIONAL PARAMETERS
              L1CON22       L1OMS22       RMS22         IMS22         UMS22
              ________      ________      ________      ________      ________
                0.500         0.500         0.500         0.500         0.500


           NEW/ADDITIONAL PARAMETERS
              MIICC22       REL22         L2CON32       L2OMS32       L1CON32
              ________      ________      ________      ________      ________
                0.500         0.500         0.500         0.500         0.500


           NEW/ADDITIONAL PARAMETERS
              L1OMS32       RMS32         IMS32         UMS32         MIICC32
              ________      ________      ________      ________      ________
                0.500         0.500         0.500         0.500         0.500


           NEW/ADDITIONAL PARAMETERS
              REL32
              ________
                0.500


     PRIORS FOR ALL PARAMETERS            PRIOR MEAN      PRIOR VARIANCE     PRIOR STD. DEV.

     Parameter 1~N(1.000,0.100)              1.0000              0.1000              0.3162
     Parameter 2~N(1.000,0.100)              1.0000              0.1000              0.3162
     Parameter 3~N(1.000,0.100)              1.0000              0.1000              0.3162
     Parameter 4~N(1.000,0.100)              1.0000              0.1000              0.3162
     Parameter 5~IG(0.001,0.001)           infinity            infinity            infinity
     Parameter 6~IG(0.001,0.001)           infinity            infinity            infinity
     Parameter 7~IG(0.001,0.001)           infinity            infinity            infinity
     Parameter 8~IG(0.001,0.001)           infinity            infinity            infinity
     Parameter 9~IG(0.001,0.001)           infinity            infinity            infinity
     Parameter 10~IG(0.001,0.001)          infinity            infinity            infinity
     Parameter 11~IG(0.001,0.001)          infinity            infinity            infinity
     Parameter 12~IG(0.001,0.001)          infinity            infinity            infinity
     Parameter 13~N(1.000,0.100)             1.0000              0.1000              0.3162
     Parameter 14~N(1.000,0.100)             1.0000              0.1000              0.3162
     Parameter 15~N(1.000,0.100)             1.0000              0.1000              0.3162
     Parameter 16~N(1.000,0.100)             1.0000              0.1000              0.3162
     Parameter 17~IG(0.001,0.001)          infinity            infinity            infinity
     Parameter 18~IG(0.001,0.001)          infinity            infinity            infinity
     Parameter 19~N(2.990,0.100)             2.9900              0.1000              0.3162
     Parameter 20~N(3.070,0.100)             3.0700              0.1000              0.3162
     Parameter 21~N(3.030,0.100)             3.0300              0.1000              0.3162
     Parameter 22~N(2.900,0.100)             2.9000              0.1000              0.3162
     Parameter 23~N(3.130,0.100)             3.1300              0.1000              0.3162
     Parameter 24~N(2.930,0.100)             2.9300              0.1000              0.3162
     Parameter 25~N(0.700,0.200)             0.7000              0.2000              0.4472
     Parameter 26~N(0.700,0.200)             0.7000              0.2000              0.4472
     Parameter 27~N(0.700,0.200)             0.7000              0.2000              0.4472
     Parameter 28~N(0.700,0.200)             0.7000              0.2000              0.4472
     Parameter 29~IW(1.000,2)              infinity            infinity            infinity
     Parameter 30~IW(1.000,2)              infinity            infinity            infinity
     Parameter 31~IW(1.000,2)              infinity            infinity            infinity
     Parameter 32~IW(2.000,2)              infinity            infinity            infinity
     Parameter 33~IW(2.000,2)              infinity            infinity            infinity
     Parameter 34~IW(2.000,2)              infinity            infinity            infinity
     Parameter 35~IW(2.000,2)              infinity            infinity            infinity
     Parameter 36~IW(2.000,2)              infinity            infinity            infinity
     Parameter 37~IW(2.000,2)              infinity            infinity            infinity
     Parameter 38~IW(2.000,2)              infinity            infinity            infinity
     Parameter 39~IW(2.000,2)              infinity            infinity            infinity
     Parameter 40~IW(2.000,2)              infinity            infinity            infinity
     Parameter 41~IW(2.000,2)              infinity            infinity            infinity


TECHNICAL 8 OUTPUT


   TECHNICAL 8 OUTPUT FOR BAYES ESTIMATION

     CHAIN    BSEED
     1        0
     2        285380
     3        253358

     Iterations for computing PPPP

                     POTENTIAL       PARAMETER WITH
     ITERATION    SCALE REDUCTION      HIGHEST PSR
     100              1.306               29
     200              1.114               29
     300              1.103               29
     400              1.273               29
     500              1.549               29
     600              1.680               29
     700              1.432               29
     800              1.216               29
     900              1.090               29
     1000             1.058               29
     1100             1.058               12
     1200             1.053               12
     1300             1.063               29
     1400             1.049               10
     1500             1.059               29
     1600             1.100               29
     1700             1.131               29
     1800             1.129               29
     1900             1.138               29
     2000             1.115               29
     2100             1.114               29
     2200             1.070               29
     2300             1.044               29
     2400             1.033               29
     2500             1.026               9
     2600             1.033               9
     2700             1.037               9
     2800             1.040               9
     2900             1.046               9
     3000             1.047               9
     3100             1.041               9
     3200             1.041               9
     3300             1.041               9
     3400             1.037               9
     3500             1.039               9
     3600             1.041               18
     3700             1.046               18
     3800             1.051               18
     3900             1.055               18
     4000             1.056               18
     4100             1.063               18
     4200             1.066               18
     4300             1.070               18
     4400             1.072               18
     4500             1.076               18
     4600             1.076               18
     4700             1.074               18
     4800             1.076               18
     4900             1.073               18
     5000             1.071               18
     5100             1.065               18
     5200             1.063               18
     5300             1.060               18
     5400             1.054               18
     5500             1.045               18
     5600             1.042               18
     5700             1.041               18
     5800             1.041               18
     5900             1.041               18
     6000             1.041               18
     6100             1.042               29
     6200             1.046               29
     6300             1.042               29
     6400             1.042               29
     6500             1.038               29
     6600             1.042               29
     6700             1.048               29
     6800             1.054               29
     6900             1.060               29
     7000             1.072               29
     7100             1.075               29
     7200             1.072               29
     7300             1.072               29
     7400             1.064               29
     7500             1.061               29
     7600             1.065               29
     7700             1.069               29
     7800             1.069               29
     7900             1.061               29
     8000             1.057               29
     8100             1.057               29
     8200             1.060               29
     8300             1.061               29
     8400             1.058               29
     8500             1.053               29
     8600             1.045               29
     8700             1.037               29
     8800             1.032               29
     8900             1.032               29
     9000             1.029               29
     9100             1.023               29
     9200             1.022               29
     9300             1.022               29
     9400             1.020               29
     9500             1.017               15
     9600             1.018               15
     9700             1.018               15
     9800             1.019               15
     9900             1.020               15
     10000            1.022               15
     10100            1.023               15
     10200            1.024               18
     10300            1.027               18
     10400            1.029               18
     10500            1.030               18
     10600            1.031               18
     10700            1.032               18
     10800            1.033               18
     10900            1.034               18
     11000            1.035               18
     11100            1.034               18
     11200            1.035               18
     11300            1.037               18
     11400            1.040               18
     11500            1.043               18
     11600            1.046               18
     11700            1.049               18
     11800            1.052               18
     11900            1.054               18
     12000            1.057               18
     12100            1.060               18
     12200            1.062               18
     12300            1.064               18
     12400            1.064               18
     12500            1.065               18
     12600            1.065               18
     12700            1.064               18
     12800            1.064               18
     12900            1.064               18
     13000            1.063               18
     13100            1.062               18
     13200            1.062               18
     13300            1.061               18
     13400            1.057               18
     13500            1.053               18
     13600            1.052               18
     13700            1.051               18
     13800            1.050               18
     13900            1.050               18
     14000            1.050               18
     14100            1.050               18
     14200            1.051               18
     14300            1.052               18
     14400            1.054               18
     14500            1.056               18
     14600            1.057               18
     14700            1.059               18
     14800            1.061               18
     14900            1.063               18
     15000            1.064               18
     15100            1.065               18
     15200            1.067               18
     15300            1.068               18
     15400            1.069               18
     15500            1.069               18
     15600            1.070               18
     15700            1.070               18
     15800            1.071               18
     15900            1.072               18
     16000            1.072               18
     16100            1.073               18
     16200            1.074               18
     16300            1.075               18
     16400            1.075               18
     16500            1.076               18
     16600            1.077               18
     16700            1.077               18
     16800            1.078               18
     16900            1.078               18
     17000            1.078               18
     17100            1.078               18
     17200            1.077               18
     17300            1.077               18
     17400            1.076               18
     17500            1.076               18
     17600            1.075               18
     17700            1.074               18
     17800            1.073               18
     17900            1.073               18
     18000            1.073               18
     18100            1.072               18
     18200            1.071               18
     18300            1.069               18
     18400            1.068               18
     18500            1.067               18
     18600            1.066               18
     18700            1.064               18
     18800            1.063               18
     18900            1.061               18
     19000            1.060               18
     19100            1.058               18
     19200            1.057               18
     19300            1.059               17
     19400            1.058               17
     19500            1.059               17
     19600            1.060               17
     19700            1.061               17
     19800            1.062               17
     19900            1.064               17
     20000            1.066               17
     20100            1.068               17
     20200            1.070               17
     20300            1.072               17
     20400            1.075               17
     20500            1.077               17
     20600            1.078               17
     20700            1.079               17
     20800            1.081               17
     20900            1.082               17
     21000            1.083               17
     21100            1.084               17
     21200            1.085               17
     21300            1.086               17
     21400            1.087               17
     21500            1.088               17
     21600            1.090               17
     21700            1.091               17
     21800            1.092               17
     21900            1.093               17
     22000            1.094               17
     22100            1.096               17
     22200            1.097               17
     22300            1.098               17
     22400            1.098               17
     22500            1.098               17
     22600            1.098               17
     22700            1.098               17
     22800            1.098               17
     22900            1.098               17
     23000            1.098               17
     23100            1.098               17
     23200            1.098               17
     23300            1.099               17
     23400            1.099               17
     23500            1.100               17
     23600            1.100               17
     23700            1.100               17
     23800            1.100               17
     23900            1.101               17
     24000            1.101               17
     24100            1.102               17
     24200            1.102               17
     24300            1.102               17
     24400            1.102               17
     24500            1.103               17
     24600            1.104               17
     24700            1.104               17
     24800            1.105               17
     24900            1.106               17
     25000            1.107               17
     25100            1.107               17
     25200            1.107               17
     25300            1.107               17
     25400            1.107               17
     25500            1.107               17
     25600            1.107               17
     25700            1.107               17
     25800            1.111               14
     25900            1.110               14
     26000            1.110               14
     26100            1.110               14
     26200            1.111               14
     26300            1.110               14
     26400            1.110               14
     26500            1.110               14
     26600            1.110               14
     26700            1.110               14
     26800            1.110               14
     26900            1.111               14
     27000            1.110               14
     27100            1.110               14
     27200            1.108               14
     27300            1.105               14
     27400            1.103               14
     27500            1.102               14
     27600            1.101               17
     27700            1.101               17
     27800            1.100               17
     27900            1.100               17
     28000            1.099               17
     28100            1.098               17
     28200            1.098               17
     28300            1.097               17
     28400            1.097               17
     28500            1.096               17
     28600            1.095               17
     28700            1.094               17
     28800            1.094               17
     28900            1.093               17
     29000            1.093               17
     29100            1.092               17
     29200            1.091               17
     29300            1.091               17
     29400            1.090               17
     29500            1.090               17
     29600            1.089               17
     29700            1.089               17
     29800            1.089               17
     29900            1.088               17
     30000            1.088               17
     30100            1.088               17
     30200            1.088               17
     30300            1.088               17
     30400            1.087               17
     30500            1.087               17
     30600            1.087               17
     30700            1.086               17
     30800            1.086               17
     30900            1.086               17
     31000            1.085               17
     31100            1.085               17
     31200            1.084               17
     31300            1.084               17
     31400            1.083               17
     31500            1.082               17
     31600            1.082               17
     31700            1.081               17
     31800            1.080               17
     31900            1.079               17
     32000            1.079               17
     32100            1.078               17
     32200            1.077               17
     32300            1.076               17
     32400            1.075               17
     32500            1.075               17
     32600            1.074               17
     32700            1.073               17
     32800            1.072               17
     32900            1.071               17
     33000            1.070               17
     33100            1.069               17
     33200            1.068               17
     33300            1.067               17
     33400            1.067               17
     33500            1.066               17
     33600            1.065               17
     33700            1.064               17
     33800            1.063               17
     33900            1.062               17
     34000            1.061               17
     34100            1.060               17
     34200            1.059               17
     34300            1.058               17
     34400            1.057               17
     34500            1.057               17
     34600            1.056               17
     34700            1.055               17
     34800            1.054               17
     34900            1.054               17
     35000            1.053               17
     35100            1.052               17
     35200            1.051               18
     35300            1.052               18
     35400            1.052               18
     35500            1.052               18
     35600            1.052               18
     35700            1.052               18
     35800            1.051               18
     35900            1.051               18
     36000            1.051               18
     36100            1.050               18
     36200            1.050               18
     36300            1.049               18
     36400            1.049               18
     36500            1.048               18
     36600            1.048               18
     36700            1.047               18
     36800            1.047               18
     36900            1.046               18
     37000            1.045               18
     37100            1.044               18
     37200            1.043               18
     37300            1.043               18
     37400            1.042               18
     37500            1.042               18
     37600            1.042               18
     37700            1.041               18
     37800            1.041               18
     37900            1.040               18
     38000            1.040               18
     38100            1.040               18
     38200            1.039               18
     38300            1.039               18
     38400            1.039               18
     38500            1.039               18
     38600            1.039               18
     38700            1.039               18
     38800            1.039               18
     38900            1.039               18
     39000            1.039               18
     39100            1.039               18
     39200            1.039               18
     39300            1.039               18
     39400            1.039               18
     39500            1.039               18
     39600            1.038               18
     39700            1.038               18
     39800            1.038               18
     39900            1.038               18
     40000            1.038               18
     40100            1.038               18
     40200            1.037               18
     40300            1.037               18
     40400            1.037               18
     40500            1.037               18
     40600            1.037               18
     40700            1.037               18
     40800            1.036               18
     40900            1.036               18
     41000            1.036               18
     41100            1.036               18
     41200            1.036               18
     41300            1.036               18
     41400            1.035               18
     41500            1.035               18
     41600            1.035               18
     41700            1.034               18
     41800            1.034               18
     41900            1.034               18
     42000            1.033               18
     42100            1.033               18
     42200            1.033               18
     42300            1.033               18
     42400            1.033               18
     42500            1.033               18
     42600            1.032               18
     42700            1.032               18
     42800            1.032               18
     42900            1.032               18
     43000            1.032               18
     43100            1.031               18
     43200            1.031               18
     43300            1.030               18
     43400            1.030               18
     43500            1.029               18
     43600            1.029               18
     43700            1.029               18
     43800            1.028               18
     43900            1.028               18
     44000            1.027               18
     44100            1.026               18
     44200            1.026               18
     44300            1.025               18
     44400            1.025               18
     44500            1.025               18
     44600            1.024               18
     44700            1.024               18
     44800            1.024               18
     44900            1.024               18
     45000            1.024               18
     45100            1.023               18
     45200            1.023               18
     45300            1.023               18
     45400            1.023               18
     45500            1.023               18
     45600            1.023               18
     45700            1.023               18
     45800            1.023               18
     45900            1.022               18
     46000            1.022               18
     46100            1.022               18
     46200            1.022               18
     46300            1.022               18
     46400            1.022               18
     46500            1.021               18
     46600            1.021               18
     46700            1.021               18
     46800            1.021               18
     46900            1.020               18
     47000            1.020               18
     47100            1.020               18
     47200            1.020               18
     47300            1.020               18
     47400            1.020               18
     47500            1.020               18
     47600            1.020               18
     47700            1.019               18
     47800            1.019               18
     47900            1.019               18
     48000            1.019               18
     48100            1.019               18
     48200            1.019               18
     48300            1.018               18
     48400            1.018               18
     48500            1.018               18
     48600            1.018               18
     48700            1.018               18
     48800            1.017               18
     48900            1.017               18
     49000            1.017               18
     49100            1.017               18
     49200            1.017               18
     49300            1.017               18
     49400            1.017               18
     49500            1.017               18
     49600            1.017               18
     49700            1.017               18
     49800            1.017               18
     49900            1.017               18
     50000            1.017               18
     50100            1.017               18
     50200            1.017               18
     50300            1.017               18
     50400            1.017               18
     50500            1.016               18
     50600            1.016               18
     50700            1.016               18
     50800            1.016               18
     50900            1.016               18
     51000            1.016               18
     51100            1.015               18
     51200            1.015               18
     51300            1.015               18
     51400            1.015               18
     51500            1.014               18
     51600            1.014               18
     51700            1.013               18
     51800            1.012               18
     51900            1.012               18
     52000            1.011               18
     52100            1.011               18
     52200            1.010               18
     52300            1.010               18
     52400            1.009               18
     52500            1.009               18
     52600            1.009               18
     52700            1.008               18
     52800            1.008               18
     52900            1.007               18
     53000            1.007               18
     53100            1.006               18
     53200            1.006               17
     53300            1.006               17
     53400            1.006               17
     53500            1.006               17
     53600            1.007               17
     53700            1.007               17
     53800            1.007               17
     53900            1.007               17
     54000            1.008               17
     54100            1.008               17
     54200            1.008               17
     54300            1.009               17
     54400            1.009               17
     54500            1.009               17
     54600            1.010               17
     54700            1.010               17
     54800            1.010               17
     54900            1.010               17
     55000            1.011               17
     55100            1.011               17
     55200            1.011               17
     55300            1.012               17
     55400            1.012               17
     55500            1.012               17
     55600            1.012               17
     55700            1.012               17
     55800            1.013               17
     55900            1.013               17
     56000            1.013               17
     56100            1.013               17
     56200            1.013               17
     56300            1.013               17
     56400            1.013               17
     56500            1.013               17
     56600            1.013               17
     56700            1.013               17
     56800            1.013               17
     56900            1.013               17
     57000            1.013               17
     57100            1.013               17
     57200            1.013               17
     57300            1.013               18
     57400            1.014               18
     57500            1.014               18
     57600            1.015               18
     57700            1.015               18
     57800            1.015               18
     57900            1.016               18
     58000            1.016               18
     58100            1.017               18
     58200            1.017               18
     58300            1.018               18
     58400            1.018               18
     58500            1.018               18
     58600            1.019               18
     58700            1.019               18
     58800            1.020               18
     58900            1.020               18
     59000            1.021               18
     59100            1.021               18
     59200            1.021               18
     59300            1.022               18
     59400            1.022               18
     59500            1.023               18
     59600            1.024               18
     59700            1.024               18
     59800            1.025               18
     59900            1.025               18
     60000            1.026               18
     60100            1.027               18
     60200            1.027               18
     60300            1.028               18
     60400            1.028               18
     60500            1.029               18
     60600            1.029               18
     60700            1.030               18
     60800            1.030               18
     60900            1.031               18
     61000            1.031               18
     61100            1.031               18
     61200            1.032               18
     61300            1.033               18
     61400            1.033               18
     61500            1.034               18
     61600            1.035               18
     61700            1.035               18
     61800            1.036               18
     61900            1.036               18
     62000            1.037               18
     62100            1.038               18
     62200            1.039               18
     62300            1.040               18
     62400            1.040               18
     62500            1.041               18
     62600            1.041               18
     62700            1.042               18
     62800            1.043               18
     62900            1.043               18
     63000            1.044               18
     63100            1.045               18
     63200            1.045               18
     63300            1.046               18
     63400            1.046               18
     63500            1.047               18
     63600            1.048               18
     63700            1.048               18
     63800            1.049               18
     63900            1.050               18
     64000            1.050               18
     64100            1.051               18
     64200            1.052               18
     64300            1.053               18
     64400            1.053               18
     64500            1.054               18
     64600            1.054               18
     64700            1.055               18
     64800            1.055               18
     64900            1.056               18
     65000            1.057               18
     65100            1.058               18
     65200            1.059               18
     65300            1.058               18
     65400            1.059               18
     65500            1.060               18
     65600            1.060               18
     65700            1.061               18
     65800            1.062               18
     65900            1.063               18
     66000            1.063               18
     66100            1.064               18
     66200            1.065               18
     66300            1.066               18
     66400            1.067               18
     66500            1.067               18
     66600            1.068               18
     66700            1.069               18
     66800            1.070               18
     66900            1.070               18
     67000            1.071               18
     67100            1.072               18
     67200            1.073               18
     67300            1.073               18
     67400            1.074               18
     67500            1.075               18
     67600            1.075               18
     67700            1.076               18
     67800            1.077               18
     67900            1.077               18
     68000            1.078               18
     68100            1.078               18
     68200            1.079               18
     68300            1.079               18
     68400            1.080               18
     68500            1.081               18
     68600            1.081               18
     68700            1.082               18
     68800            1.082               18
     68900            1.083               18
     69000            1.084               18
     69100            1.085               18
     69200            1.085               18
     69300            1.086               18
     69400            1.086               18
     69500            1.087               18
     69600            1.088               18
     69700            1.088               18
     69800            1.089               18
     69900            1.089               18
     70000            1.090               18
     70100            1.091               18
     70200            1.091               18
     70300            1.092               18
     70400            1.092               18
     70500            1.093               18
     70600            1.093               18
     70700            1.094               18
     70800            1.094               18
     70900            1.095               18
     71000            1.096               18
     71100            1.096               18
     71200            1.097               18
     71300            1.097               18
     71400            1.098               18
     71500            1.099               18
     71600            1.099               18
     71700            1.099               18
     71800            1.100               18
     71900            1.100               18
     72000            1.100               18
     72100            1.101               18
     72200            1.101               18
     72300            1.101               18
     72400            1.101               18
     72500            1.101               18
     72600            1.101               18
     72700            1.101               18
     72800            1.100               18
     72900            1.100               18
     73000            1.100               18
     73100            1.099               18
     73200            1.099               18
     73300            1.099               18
     73400            1.098               18
     73500            1.098               18
     73600            1.097               18
     73700            1.097               18
     73800            1.096               18
     73900            1.096               18
     74000            1.095               18
     74100            1.095               18
     74200            1.094               18
     74300            1.094               18
     74400            1.093               18
     74500            1.093               18
     74600            1.093               18
     74700            1.092               18
     74800            1.092               18
     74900            1.092               18
     75000            1.092               18
     75100            1.091               18
     75200            1.091               18
     75300            1.091               18
     75400            1.090               18
     75500            1.090               18
     75600            1.089               18
     75700            1.089               18
     75800            1.089               18
     75900            1.088               18
     76000            1.088               18
     76100            1.088               18
     76200            1.088               18
     76300            1.088               18
     76400            1.087               18
     76500            1.087               18
     76600            1.087               18
     76700            1.087               18
     76800            1.086               18
     76900            1.086               18
     77000            1.086               18
     77100            1.086               18
     77200            1.085               18
     77300            1.085               18
     77400            1.084               18
     77500            1.084               18
     77600            1.084               18
     77700            1.083               18
     77800            1.083               18
     77900            1.082               18
     78000            1.082               18
     78100            1.081               18
     78200            1.081               18
     78300            1.080               18
     78400            1.080               18
     78500            1.080               18
     78600            1.079               18
     78700            1.079               18
     78800            1.079               18
     78900            1.079               18
     79000            1.078               18
     79100            1.078               18
     79200            1.078               18
     79300            1.078               18
     79400            1.077               18
     79500            1.077               18
     79600            1.077               18
     79700            1.076               18
     79800            1.076               18
     79900            1.076               18
     80000            1.076               18
     80100            1.075               18
     80200            1.075               18
     80300            1.075               18
     80400            1.075               18
     80500            1.075               18
     80600            1.074               18
     80700            1.074               18
     80800            1.074               18
     80900            1.074               18
     81000            1.074               18
     81100            1.074               18
     81200            1.074               18
     81300            1.074               18
     81400            1.074               18
     81500            1.074               18
     81600            1.074               18
     81700            1.074               18
     81800            1.074               18
     81900            1.074               18
     82000            1.074               18
     82100            1.075               18
     82200            1.075               18
     82300            1.075               18
     82400            1.075               18
     82500            1.075               18
     82600            1.075               18
     82700            1.076               18
     82800            1.076               18
     82900            1.076               18
     83000            1.076               18
     83100            1.077               18
     83200            1.077               18
     83300            1.077               18
     83400            1.077               18
     83500            1.078               18
     83600            1.078               18
     83700            1.078               18
     83800            1.078               18
     83900            1.079               18
     84000            1.079               18
     84100            1.079               18
     84200            1.079               18
     84300            1.079               18
     84400            1.079               18
     84500            1.080               18
     84600            1.080               18
     84700            1.080               18
     84800            1.080               18
     84900            1.080               18
     85000            1.080               18
     85100            1.081               18
     85200            1.081               18
     85300            1.081               18
     85400            1.081               18
     85500            1.081               18
     85600            1.081               18
     85700            1.081               18
     85800            1.082               18
     85900            1.082               18
     86000            1.082               18
     86100            1.082               18
     86200            1.082               18
     86300            1.082               18
     86400            1.082               18
     86500            1.083               18
     86600            1.083               18
     86700            1.083               18
     86800            1.083               18
     86900            1.083               18
     87000            1.084               18
     87100            1.084               18
     87200            1.084               18
     87300            1.084               18
     87400            1.085               18
     87500            1.085               18
     87600            1.085               18
     87700            1.085               18
     87800            1.085               18
     87900            1.085               18
     88000            1.085               18
     88100            1.085               18
     88200            1.085               18
     88300            1.085               18
     88400            1.085               18
     88500            1.085               18
     88600            1.085               18
     88700            1.085               18
     88800            1.085               18
     88900            1.085               18
     89000            1.085               18
     89100            1.085               18
     89200            1.085               18
     89300            1.085               18
     89400            1.085               18
     89500            1.085               18
     89600            1.086               18
     89700            1.086               18
     89800            1.086               18
     89900            1.086               18
     90000            1.086               18
     90100            1.086               18
     90200            1.086               18
     90300            1.086               18
     90400            1.086               18
     90500            1.086               18
     90600            1.086               18
     90700            1.085               18
     90800            1.085               18
     90900            1.085               18
     91000            1.085               18
     91100            1.085               18
     91200            1.085               18
     91300            1.085               18
     91400            1.085               18
     91500            1.085               18
     91600            1.084               18
     91700            1.084               18
     91800            1.084               18
     91900            1.084               18
     92000            1.084               18
     92100            1.084               18
     92200            1.084               18
     92300            1.084               18
     92400            1.083               18
     92500            1.083               18
     92600            1.083               18
     92700            1.083               18
     92800            1.083               18
     92900            1.083               18
     93000            1.082               18
     93100            1.082               18
     93200            1.082               18
     93300            1.082               18
     93400            1.082               18
     93500            1.082               18
     93600            1.082               18
     93700            1.082               18
     93800            1.082               18
     93900            1.082               18
     94000            1.082               18
     94100            1.082               18
     94200            1.082               18
     94300            1.082               18
     94400            1.082               18
     94500            1.082               18
     94600            1.082               18
     94700            1.082               18
     94800            1.082               18
     94900            1.082               18
     95000            1.082               18
     95100            1.082               18
     95200            1.082               18
     95300            1.082               18
     95400            1.082               18
     95500            1.082               18
     95600            1.082               18
     95700            1.082               18
     95800            1.081               18
     95900            1.081               18
     96000            1.081               18
     96100            1.081               18
     96200            1.081               18
     96300            1.081               18
     96400            1.081               18
     96500            1.081               18
     96600            1.081               18
     96700            1.081               18
     96800            1.081               18
     96900            1.081               18
     97000            1.081               18
     97100            1.081               18
     97200            1.081               18
     97300            1.081               18
     97400            1.081               18
     97500            1.080               18
     97600            1.080               18
     97700            1.080               18
     97800            1.080               18
     97900            1.080               18
     98000            1.080               18
     98100            1.080               18
     98200            1.079               18
     98300            1.079               18
     98400            1.079               18
     98500            1.079               18
     98600            1.079               18
     98700            1.079               18
     98800            1.079               18
     98900            1.078               18
     99000            1.078               18
     99100            1.078               18
     99200            1.078               18
     99300            1.078               18
     99400            1.078               18
     99500            1.078               18
     99600            1.078               18
     99700            1.078               18
     99800            1.078               18
     99900            1.078               18
     100000           1.078               18
     100100           1.077               18
     100200           1.077               18
     100300           1.077               18
     100400           1.077               18
     100500           1.077               18
     100600           1.077               18
     100700           1.077               18
     100800           1.077               18
     100900           1.076               18
     101000           1.076               18
     101100           1.076               18
     101200           1.076               18
     101300           1.076               18
     101400           1.076               18
     101500           1.076               18
     101600           1.076               18
     101700           1.076               18
     101800           1.076               18
     101900           1.076               18
     102000           1.076               18
     102100           1.075               18
     102200           1.075               18
     102300           1.075               18
     102400           1.075               18
     102500           1.075               18
     102600           1.075               18
     102700           1.075               18
     102800           1.074               18
     102900           1.074               18
     103000           1.074               18
     103100           1.074               18
     103200           1.073               18
     103300           1.073               18
     103400           1.073               18
     103500           1.072               18
     103600           1.072               18
     103700           1.072               18
     103800           1.072               18
     103900           1.071               18
     104000           1.071               18
     104100           1.071               18
     104200           1.071               18
     104300           1.070               18
     104400           1.070               18
     104500           1.070               18
     104600           1.070               18
     104700           1.069               18
     104800           1.069               18
     104900           1.069               18
     105000           1.069               18
     105100           1.069               18
     105200           1.068               18
     105300           1.068               18
     105400           1.068               18
     105500           1.068               18
     105600           1.067               18
     105700           1.067               18
     105800           1.067               18
     105900           1.067               18
     106000           1.066               18
     106100           1.066               18
     106200           1.066               18
     106300           1.066               18
     106400           1.066               18
     106500           1.066               18
     106600           1.065               18
     106700           1.065               18
     106800           1.065               18
     106900           1.065               18
     107000           1.064               18
     107100           1.064               18
     107200           1.064               18
     107300           1.064               18
     107400           1.064               18
     107500           1.063               18
     107600           1.063               18
     107700           1.063               18
     107800           1.063               18
     107900           1.063               18
     108000           1.062               18
     108100           1.062               18
     108200           1.062               18
     108300           1.061               18
     108400           1.061               18
     108500           1.060               18
     108600           1.060               18
     108700           1.059               18
     108800           1.059               18
     108900           1.059               18
     109000           1.059               18
     109100           1.058               18
     109200           1.057               18
     109300           1.057               18
     109400           1.056               18
     109500           1.056               18
     109600           1.056               18
     109700           1.055               18
     109800           1.055               18
     109900           1.055               17
     110000           1.055               17
     110100           1.055               17
     110200           1.055               17
     110300           1.055               17
     110400           1.055               17
     110500           1.055               17
     110600           1.055               17
     110700           1.055               17
     110800           1.055               17
     110900           1.055               17
     111000           1.055               17
     111100           1.055               17
     111200           1.055               17
     111300           1.055               17
     111400           1.055               17
     111500           1.055               17
     111600           1.055               17
     111700           1.055               17
     111800           1.055               17
     111900           1.055               17
     112000           1.055               17
     112100           1.055               17
     112200           1.055               17
     112300           1.055               17
     112400           1.055               17
     112500           1.055               17
     112600           1.054               17
     112700           1.054               17
     112800           1.054               17
     112900           1.054               17
     113000           1.054               17
     113100           1.054               17
     113200           1.054               17
     113300           1.054               17
     113400           1.053               17
     113500           1.053               17
     113600           1.053               17
     113700           1.053               17
     113800           1.053               17
     113900           1.053               17
     114000           1.053               17
     114100           1.053               17
     114200           1.053               17
     114300           1.053               17
     114400           1.052               17
     114500           1.052               17
     114600           1.052               17
     114700           1.052               17
     114800           1.052               17
     114900           1.052               17
     115000           1.052               17
     115100           1.052               17
     115200           1.052               17
     115300           1.052               17
     115400           1.052               17
     115500           1.051               17
     115600           1.051               17
     115700           1.051               17
     115800           1.051               17
     115900           1.051               17
     116000           1.051               17
     116100           1.051               17
     116200           1.051               17
     116300           1.051               17
     116400           1.051               17
     116500           1.051               17
     116600           1.051               17
     116700           1.051               17
     116800           1.051               17
     116900           1.051               17
     117000           1.051               17
     117100           1.051               17
     117200           1.051               17
     117300           1.051               17
     117400           1.051               17
     117500           1.051               17
     117600           1.051               17
     117700           1.050               17
     117800           1.050               17
     117900           1.050               17
     118000           1.050               17
     118100           1.050               17
     118200           1.050               17
     118300           1.050               17
     118400           1.049               17
     118500           1.049               17
     118600           1.049               17
     118700           1.049               17
     118800           1.049               17
     118900           1.048               17
     119000           1.048               17
     119100           1.048               17
     119200           1.048               17
     119300           1.048               17
     119400           1.048               17
     119500           1.048               17
     119600           1.048               17
     119700           1.048               17
     119800           1.048               17
     119900           1.048               17
     120000           1.048               17
     120100           1.048               17
     120200           1.048               17
     120300           1.047               17
     120400           1.047               17
     120500           1.047               17
     120600           1.047               17
     120700           1.047               17
     120800           1.047               17
     120900           1.047               17
     121000           1.047               17
     121100           1.047               17
     121200           1.047               17
     121300           1.047               17
     121400           1.047               17
     121500           1.047               17
     121600           1.047               17
     121700           1.047               17
     121800           1.047               17
     121900           1.047               17
     122000           1.047               17
     122100           1.047               17
     122200           1.047               17
     122300           1.047               17
     122400           1.047               17
     122500           1.047               17
     122600           1.046               17
     122700           1.046               17
     122800           1.046               17
     122900           1.046               17
     123000           1.046               17
     123100           1.046               17
     123200           1.046               17
     123300           1.046               17
     123400           1.046               17
     123500           1.046               17
     123600           1.046               17
     123700           1.047               17
     123800           1.047               17
     123900           1.047               17
     124000           1.047               17
     124100           1.047               17
     124200           1.047               17
     124300           1.047               17
     124400           1.047               17
     124500           1.047               17
     124600           1.047               17
     124700           1.047               17
     124800           1.047               17
     124900           1.047               17
     125000           1.047               17
     125100           1.047               17
     125200           1.047               17
     125300           1.047               17
     125400           1.047               17
     125500           1.047               17
     125600           1.047               17
     125700           1.047               17
     125800           1.046               17
     125900           1.046               17
     126000           1.046               17
     126100           1.046               17
     126200           1.046               17
     126300           1.046               17
     126400           1.046               17
     126500           1.046               17
     126600           1.046               17
     126700           1.046               17
     126800           1.046               17
     126900           1.046               17
     127000           1.046               17
     127100           1.046               17
     127200           1.046               17
     127300           1.046               17
     127400           1.046               17
     127500           1.046               17
     127600           1.046               17
     127700           1.046               17
     127800           1.046               17
     127900           1.046               17
     128000           1.046               17
     128100           1.046               17
     128200           1.046               17
     128300           1.046               17
     128400           1.046               17
     128500           1.046               17
     128600           1.046               17
     128700           1.046               17
     128800           1.046               17
     128900           1.046               17
     129000           1.046               17
     129100           1.046               17
     129200           1.046               17
     129300           1.046               17
     129400           1.046               17
     129500           1.046               17
     129600           1.046               17
     129700           1.046               17
     129800           1.046               17
     129900           1.046               17
     130000           1.046               17
     130100           1.046               17
     130200           1.046               17
     130300           1.046               17
     130400           1.046               17
     130500           1.046               17
     130600           1.046               17
     130700           1.046               17
     130800           1.046               17
     130900           1.047               17
     131000           1.047               17
     131100           1.047               17
     131200           1.047               17
     131300           1.047               17
     131400           1.046               17
     131500           1.046               17
     131600           1.046               17
     131700           1.046               17
     131800           1.046               17
     131900           1.046               17
     132000           1.046               17
     132100           1.046               17
     132200           1.046               17
     132300           1.046               17
     132400           1.046               17
     132500           1.046               17
     132600           1.046               17
     132700           1.046               17
     132800           1.046               17
     132900           1.046               17
     133000           1.046               17
     133100           1.045               17
     133200           1.045               17
     133300           1.045               17
     133400           1.045               17
     133500           1.045               17
     133600           1.045               17
     133700           1.045               17
     133800           1.045               17
     133900           1.046               17
     134000           1.046               17
     134100           1.046               17
     134200           1.046               17
     134300           1.046               17
     134400           1.046               17
     134500           1.046               17
     134600           1.045               17
     134700           1.045               17
     134800           1.045               17
     134900           1.045               17
     135000           1.045               17
     135100           1.045               17
     135200           1.045               17
     135300           1.045               17
     135400           1.045               17
     135500           1.045               17
     135600           1.045               17
     135700           1.045               17
     135800           1.045               17
     135900           1.045               17
     136000           1.045               17
     136100           1.045               17
     136200           1.045               17
     136300           1.045               17
     136400           1.045               17
     136500           1.045               17
     136600           1.046               17
     136700           1.046               17
     136800           1.046               17
     136900           1.046               17
     137000           1.045               17
     137100           1.045               17
     137200           1.045               17
     137300           1.045               17
     137400           1.045               17
     137500           1.045               17
     137600           1.045               17
     137700           1.045               17
     137800           1.045               17
     137900           1.045               17
     138000           1.045               17
     138100           1.045               17
     138200           1.044               17
     138300           1.044               17
     138400           1.044               17
     138500           1.044               17
     138600           1.044               17
     138700           1.044               17
     138800           1.044               17
     138900           1.044               17
     139000           1.044               17
     139100           1.044               17
     139200           1.044               17
     139300           1.044               17
     139400           1.044               17
     139500           1.044               17
     139600           1.043               17
     139700           1.043               17
     139800           1.043               17
     139900           1.043               17
     140000           1.043               17
     140100           1.043               17
     140200           1.043               17
     140300           1.043               17
     140400           1.043               17
     140500           1.043               17
     140600           1.043               17
     140700           1.043               17
     140800           1.042               17
     140900           1.042               17
     141000           1.042               17
     141100           1.042               17
     141200           1.042               17
     141300           1.042               17
     141400           1.042               17
     141500           1.042               17
     141600           1.042               17
     141700           1.042               17
     141800           1.042               17
     141900           1.042               17
     142000           1.042               17
     142100           1.042               17
     142200           1.042               17
     142300           1.042               17
     142400           1.042               17
     142500           1.041               17
     142600           1.041               17
     142700           1.041               17
     142800           1.041               17
     142900           1.041               17
     143000           1.041               17
     143100           1.041               17
     143200           1.041               17
     143300           1.041               17
     143400           1.041               17
     143500           1.041               17
     143600           1.041               17
     143700           1.041               17
     143800           1.041               17
     143900           1.041               17
     144000           1.040               17
     144100           1.040               17
     144200           1.040               17
     144300           1.040               17
     144400           1.040               17
     144500           1.040               17
     144600           1.040               17
     144700           1.040               17
     144800           1.040               17
     144900           1.040               17
     145000           1.039               17
     145100           1.039               17
     145200           1.039               17
     145300           1.039               17
     145400           1.039               17
     145500           1.039               17
     145600           1.039               17
     145700           1.038               17
     145800           1.038               17
     145900           1.038               17
     146000           1.038               17
     146100           1.038               17
     146200           1.037               17
     146300           1.037               17
     146400           1.037               17
     146500           1.037               17
     146600           1.037               17
     146700           1.036               17
     146800           1.036               17
     146900           1.036               17
     147000           1.036               17
     147100           1.036               17
     147200           1.036               17
     147300           1.036               17
     147400           1.035               17
     147500           1.035               17
     147600           1.035               17
     147700           1.035               17
     147800           1.035               17
     147900           1.035               17
     148000           1.035               17
     148100           1.035               17
     148200           1.035               17
     148300           1.035               17
     148400           1.034               17
     148500           1.034               17
     148600           1.034               17
     148700           1.034               17
     148800           1.034               17
     148900           1.033               17
     149000           1.033               17
     149100           1.033               17
     149200           1.033               17
     149300           1.033               17
     149400           1.033               17
     149500           1.033               17
     149600           1.032               17
     149700           1.032               17
     149800           1.032               17
     149900           1.032               17
     150000           1.032               17
     150100           1.032               17
     150200           1.031               17
     150300           1.031               17
     150400           1.031               17
     150500           1.031               17
     150600           1.031               17
     150700           1.031               17
     150800           1.030               17
     150900           1.030               17
     151000           1.030               17
     151100           1.030               17
     151200           1.030               17
     151300           1.030               17
     151400           1.029               17
     151500           1.029               17
     151600           1.029               17
     151700           1.029               17
     151800           1.029               17
     151900           1.029               17
     152000           1.028               17
     152100           1.028               17
     152200           1.028               17
     152300           1.028               17
     152400           1.028               17
     152500           1.028               17
     152600           1.028               17
     152700           1.028               17
     152800           1.027               17
     152900           1.027               17
     153000           1.027               17
     153100           1.027               17
     153200           1.027               17
     153300           1.027               17
     153400           1.026               17
     153500           1.026               17
     153600           1.026               17
     153700           1.026               17
     153800           1.026               17
     153900           1.026               17
     154000           1.026               17
     154100           1.025               17
     154200           1.025               17
     154300           1.025               17
     154400           1.025               17
     154500           1.025               17
     154600           1.025               17
     154700           1.025               17
     154800           1.024               17
     154900           1.024               17
     155000           1.024               17
     155100           1.024               17
     155200           1.024               17
     155300           1.024               17
     155400           1.024               17
     155500           1.024               17
     155600           1.024               17
     155700           1.023               17
     155800           1.023               17
     155900           1.023               17
     156000           1.023               17
     156100           1.023               17
     156200           1.023               17
     156300           1.023               17
     156400           1.022               17
     156500           1.022               17
     156600           1.022               17
     156700           1.022               17
     156800           1.022               17
     156900           1.022               17
     157000           1.021               17
     157100           1.021               17
     157200           1.021               17
     157300           1.021               17
     157400           1.021               17
     157500           1.021               17
     157600           1.021               17
     157700           1.020               17
     157800           1.020               17
     157900           1.020               17
     158000           1.020               17
     158100           1.020               17
     158200           1.020               17
     158300           1.020               17
     158400           1.019               17
     158500           1.019               17
     158600           1.019               17
     158700           1.019               17
     158800           1.019               17
     158900           1.019               17
     159000           1.019               17
     159100           1.019               17
     159200           1.019               17
     159300           1.019               17
     159400           1.019               17
     159500           1.018               17
     159600           1.018               17
     159700           1.018               17
     159800           1.018               17
     159900           1.018               17
     160000           1.018               17
     160100           1.018               17
     160200           1.018               17
     160300           1.018               17
     160400           1.017               17
     160500           1.017               17
     160600           1.017               17
     160700           1.017               17
     160800           1.017               17
     160900           1.016               17
     161000           1.016               17
     161100           1.016               17
     161200           1.016               17
     161300           1.016               17
     161400           1.016               17
     161500           1.016               17
     161600           1.016               17
     161700           1.017               17
     161800           1.017               17
     161900           1.017               17
     162000           1.017               17
     162100           1.017               17
     162200           1.016               17
     162300           1.016               17
     162400           1.016               17
     162500           1.016               17
     162600           1.016               17
     162700           1.016               17
     162800           1.015               17
     162900           1.015               17
     163000           1.015               17
     163100           1.015               17
     163200           1.015               17
     163300           1.015               17
     163400           1.015               17
     163500           1.015               17
     163600           1.014               17
     163700           1.014               17
     163800           1.014               17
     163900           1.014               17
     164000           1.014               17
     164100           1.014               17
     164200           1.014               17
     164300           1.013               17
     164400           1.013               17
     164500           1.013               17
     164600           1.013               17
     164700           1.013               17
     164800           1.013               17
     164900           1.013               17
     165000           1.013               17
     165100           1.013               17
     165200           1.013               17
     165300           1.012               17
     165400           1.012               17
     165500           1.012               18
     165600           1.012               18
     165700           1.012               18
     165800           1.012               18
     165900           1.012               18
     166000           1.012               18
     166100           1.012               18
     166200           1.013               18
     166300           1.013               18
     166400           1.013               18
     166500           1.013               18
     166600           1.013               18
     166700           1.013               18
     166800           1.013               18
     166900           1.013               18
     167000           1.013               18
     167100           1.013               18
     167200           1.013               18
     167300           1.013               18
     167400           1.013               18
     167500           1.013               18
     167600           1.013               18
     167700           1.013               18
     167800           1.013               18
     167900           1.013               18
     168000           1.013               18
     168100           1.013               18
     168200           1.013               18
     168300           1.013               18
     168400           1.013               18
     168500           1.013               18
     168600           1.013               18
     168700           1.013               18
     168800           1.013               18
     168900           1.013               18
     169000           1.013               18
     169100           1.013               18
     169200           1.013               18
     169300           1.013               18
     169400           1.013               18
     169500           1.013               18
     169600           1.013               18
     169700           1.013               18
     169800           1.013               18
     169900           1.013               18
     170000           1.013               18
     170100           1.013               18
     170200           1.013               18
     170300           1.013               18
     170400           1.013               18
     170500           1.013               18
     170600           1.013               18
     170700           1.013               18
     170800           1.013               18
     170900           1.013               18
     171000           1.013               18
     171100           1.013               18
     171200           1.013               18
     171300           1.013               18
     171400           1.013               18
     171500           1.013               18
     171600           1.013               18
     171700           1.013               18
     171800           1.013               18
     171900           1.013               18
     172000           1.013               18
     172100           1.013               18
     172200           1.013               18
     172300           1.013               18
     172400           1.013               18
     172500           1.013               18
     172600           1.013               18
     172700           1.013               18
     172800           1.013               18
     172900           1.013               18
     173000           1.013               18
     173100           1.013               18
     173200           1.013               18
     173300           1.013               18
     173400           1.013               18
     173500           1.013               18
     173600           1.013               18
     173700           1.013               18
     173800           1.013               18
     173900           1.013               18
     174000           1.014               18
     174100           1.014               18
     174200           1.014               18
     174300           1.014               18
     174400           1.014               18
     174500           1.014               18
     174600           1.014               18
     174700           1.014               18
     174800           1.014               18
     174900           1.014               18
     175000           1.014               18
     175100           1.014               18
     175200           1.014               18
     175300           1.014               18
     175400           1.014               18
     175500           1.014               18
     175600           1.014               18
     175700           1.014               18
     175800           1.015               18
     175900           1.015               18
     176000           1.015               18
     176100           1.015               18
     176200           1.015               18
     176300           1.015               18
     176400           1.015               18
     176500           1.015               18
     176600           1.015               18
     176700           1.015               18
     176800           1.015               18
     176900           1.015               18
     177000           1.015               18
     177100           1.015               18
     177200           1.015               18
     177300           1.015               18
     177400           1.015               18
     177500           1.015               18
     177600           1.016               18
     177700           1.016               18
     177800           1.016               18
     177900           1.016               18
     178000           1.016               18
     178100           1.016               18
     178200           1.016               18
     178300           1.016               18
     178400           1.016               18
     178500           1.016               18
     178600           1.016               18
     178700           1.016               18
     178800           1.016               18
     178900           1.016               18
     179000           1.016               18
     179100           1.016               18
     179200           1.016               18
     179300           1.016               18
     179400           1.016               18
     179500           1.016               18
     179600           1.016               18
     179700           1.016               18
     179800           1.016               18
     179900           1.016               18
     180000           1.016               18
     180100           1.016               18
     180200           1.016               18
     180300           1.016               18
     180400           1.016               18
     180500           1.016               18
     180600           1.016               18
     180700           1.016               18
     180800           1.016               18
     180900           1.016               18
     181000           1.016               18
     181100           1.015               18
     181200           1.015               18
     181300           1.015               18
     181400           1.015               18
     181500           1.015               18
     181600           1.015               18
     181700           1.015               18
     181800           1.015               18
     181900           1.015               18
     182000           1.015               18
     182100           1.015               18
     182200           1.015               18
     182300           1.015               18
     182400           1.015               18
     182500           1.015               18
     182600           1.015               18
     182700           1.015               18
     182800           1.015               18
     182900           1.015               18
     183000           1.015               18
     183100           1.015               18
     183200           1.015               18
     183300           1.015               18
     183400           1.015               18
     183500           1.015               18
     183600           1.015               18
     183700           1.015               18
     183800           1.015               18
     183900           1.015               18
     184000           1.015               18
     184100           1.015               18
     184200           1.015               18
     184300           1.015               18
     184400           1.015               18
     184500           1.015               18
     184600           1.015               18
     184700           1.015               18
     184800           1.015               18
     184900           1.015               18
     185000           1.015               18
     185100           1.015               18
     185200           1.015               18
     185300           1.015               18
     185400           1.015               18
     185500           1.015               18
     185600           1.015               18
     185700           1.015               18
     185800           1.015               18
     185900           1.015               18
     186000           1.015               18
     186100           1.015               18
     186200           1.015               18
     186300           1.016               18
     186400           1.016               18
     186500           1.016               18
     186600           1.016               18
     186700           1.016               18
     186800           1.016               18
     186900           1.016               18
     187000           1.016               18
     187100           1.016               18
     187200           1.016               18
     187300           1.016               18
     187400           1.016               18
     187500           1.016               18
     187600           1.016               18
     187700           1.016               18
     187800           1.016               18
     187900           1.016               18
     188000           1.016               18
     188100           1.016               18
     188200           1.017               18
     188300           1.017               18
     188400           1.017               18
     188500           1.017               18
     188600           1.017               18
     188700           1.017               18
     188800           1.017               18
     188900           1.017               18
     189000           1.017               18
     189100           1.017               18
     189200           1.017               18
     189300           1.017               18
     189400           1.017               18
     189500           1.017               18
     189600           1.018               18
     189700           1.018               18
     189800           1.018               18
     189900           1.018               18
     190000           1.018               18
     190100           1.018               18
     190200           1.018               18
     190300           1.018               18
     190400           1.018               18
     190500           1.018               18
     190600           1.018               18
     190700           1.018               18
     190800           1.018               18
     190900           1.018               18
     191000           1.018               18
     191100           1.018               18
     191200           1.018               18
     191300           1.018               18
     191400           1.018               18
     191500           1.018               18
     191600           1.018               18
     191700           1.018               18
     191800           1.018               18
     191900           1.018               18
     192000           1.018               18
     192100           1.018               18
     192200           1.018               18
     192300           1.018               18
     192400           1.018               18
     192500           1.018               18
     192600           1.018               18
     192700           1.018               18
     192800           1.018               18
     192900           1.018               18
     193000           1.018               18
     193100           1.018               18
     193200           1.018               18
     193300           1.018               18
     193400           1.018               18
     193500           1.018               18
     193600           1.018               18
     193700           1.018               18
     193800           1.018               18
     193900           1.018               18
     194000           1.018               18
     194100           1.018               18
     194200           1.018               18
     194300           1.018               18
     194400           1.017               18
     194500           1.017               18
     194600           1.017               18
     194700           1.017               18
     194800           1.017               18
     194900           1.017               18
     195000           1.017               18
     195100           1.017               18
     195200           1.017               18
     195300           1.017               18
     195400           1.017               18
     195500           1.017               18
     195600           1.017               18
     195700           1.017               18
     195800           1.017               18
     195900           1.017               18
     196000           1.017               18
     196100           1.017               18
     196200           1.017               18
     196300           1.017               18
     196400           1.017               18
     196500           1.017               18
     196600           1.017               18
     196700           1.017               18
     196800           1.017               18
     196900           1.017               18
     197000           1.017               18
     197100           1.017               18
     197200           1.017               18
     197300           1.017               18
     197400           1.017               18
     197500           1.017               18
     197600           1.017               18
     197700           1.017               18
     197800           1.017               18
     197900           1.017               18
     198000           1.017               18
     198100           1.017               18
     198200           1.017               18
     198300           1.017               18
     198400           1.017               18
     198500           1.017               18
     198600           1.017               18
     198700           1.017               18
     198800           1.017               18
     198900           1.017               18
     199000           1.017               18
     199100           1.017               18
     199200           1.017               18
     199300           1.017               18
     199400           1.017               18
     199500           1.017               18
     199600           1.017               18
     199700           1.017               18
     199800           1.017               18
     199900           1.017               18
     200000           1.017               18
     200100           1.017               18
     200200           1.017               18
     200300           1.017               18
     200400           1.017               18
     200500           1.017               18
     200600           1.018               18
     200700           1.018               18
     200800           1.018               18
     200900           1.018               18
     201000           1.018               18
     201100           1.018               18
     201200           1.018               18
     201300           1.018               18
     201400           1.018               18
     201500           1.018               18
     201600           1.018               18
     201700           1.018               18
     201800           1.018               18
     201900           1.018               18
     202000           1.018               18
     202100           1.019               18
     202200           1.019               18
     202300           1.019               18
     202400           1.019               18
     202500           1.019               18
     202600           1.019               18
     202700           1.019               18
     202800           1.020               18
     202900           1.020               18
     203000           1.020               18
     203100           1.020               18
     203200           1.020               18
     203300           1.020               18
     203400           1.021               18
     203500           1.021               18
     203600           1.021               18
     203700           1.021               18
     203800           1.021               18
     203900           1.021               18
     204000           1.021               18
     204100           1.021               18
     204200           1.021               18
     204300           1.021               18
     204400           1.022               18
     204500           1.022               18
     204600           1.022               18
     204700           1.022               18
     204800           1.022               18
     204900           1.022               18
     205000           1.022               18
     205100           1.022               18
     205200           1.022               18
     205300           1.022               18
     205400           1.022               18
     205500           1.023               18
     205600           1.022               18
     205700           1.023               18
     205800           1.023               18
     205900           1.023               18
     206000           1.023               18
     206100           1.023               18
     206200           1.023               18
     206300           1.023               18
     206400           1.023               18
     206500           1.023               18
     206600           1.023               18
     206700           1.023               18
     206800           1.024               18
     206900           1.024               18
     207000           1.024               18
     207100           1.024               18
     207200           1.024               18
     207300           1.024               18
     207400           1.024               18
     207500           1.024               18
     207600           1.024               18
     207700           1.024               18
     207800           1.024               18
     207900           1.024               18
     208000           1.024               18
     208100           1.024               18
     208200           1.025               18
     208300           1.025               18
     208400           1.025               18
     208500           1.025               18
     208600           1.025               18
     208700           1.025               18
     208800           1.025               18
     208900           1.025               18
     209000           1.025               18
     209100           1.025               18
     209200           1.025               18
     209300           1.026               18
     209400           1.026               18
     209500           1.026               18
     209600           1.026               18
     209700           1.026               18
     209800           1.026               18
     209900           1.026               18
     210000           1.026               18
     210100           1.026               18
     210200           1.026               18
     210300           1.026               18
     210400           1.027               18
     210500           1.027               18
     210600           1.027               18
     210700           1.027               18
     210800           1.027               18
     210900           1.027               18
     211000           1.027               18
     211100           1.027               18
     211200           1.027               18
     211300           1.027               18
     211400           1.027               18
     211500           1.027               18
     211600           1.027               18
     211700           1.027               18
     211800           1.027               18
     211900           1.027               18
     212000           1.027               18
     212100           1.027               18
     212200           1.027               18
     212300           1.027               18
     212400           1.027               18
     212500           1.027               18
     212600           1.027               18
     212700           1.027               18
     212800           1.027               18
     212900           1.027               18
     213000           1.027               18
     213100           1.027               18
     213200           1.026               18
     213300           1.026               18
     213400           1.026               18
     213500           1.026               18
     213600           1.026               18
     213700           1.026               18
     213800           1.026               18
     213900           1.026               18
     214000           1.026               18
     214100           1.026               18
     214200           1.026               18
     214300           1.026               18
     214400           1.026               18
     214500           1.026               18
     214600           1.026               18
     214700           1.026               18
     214800           1.026               18
     214900           1.026               18
     215000           1.026               18
     215100           1.026               18
     215200           1.026               18
     215300           1.026               18
     215400           1.025               18
     215500           1.025               18
     215600           1.025               18
     215700           1.025               18
     215800           1.025               18
     215900           1.025               18
     216000           1.025               18
     216100           1.025               18
     216200           1.025               18
     216300           1.025               18
     216400           1.025               18
     216500           1.025               18
     216600           1.025               18
     216700           1.025               18
     216800           1.025               18
     216900           1.025               18
     217000           1.025               18
     217100           1.025               18
     217200           1.025               18
     217300           1.025               18
     217400           1.024               18
     217500           1.024               18
     217600           1.024               18
     217700           1.024               18
     217800           1.024               18
     217900           1.024               18
     218000           1.024               18
     218100           1.024               18
     218200           1.024               18
     218300           1.024               18
     218400           1.024               18
     218500           1.024               18
     218600           1.024               18
     218700           1.024               18
     218800           1.024               18
     218900           1.024               18
     219000           1.024               18
     219100           1.024               18
     219200           1.024               18
     219300           1.024               18
     219400           1.024               18
     219500           1.024               18
     219600           1.024               18
     219700           1.024               18
     219800           1.024               18
     219900           1.024               18
     220000           1.024               18
     220100           1.024               18
     220200           1.024               18
     220300           1.024               18
     220400           1.024               18
     220500           1.023               18
     220600           1.023               18
     220700           1.023               18
     220800           1.023               18
     220900           1.023               18
     221000           1.023               18
     221100           1.023               18
     221200           1.023               18
     221300           1.023               18
     221400           1.023               18
     221500           1.023               18
     221600           1.022               18
     221700           1.022               18
     221800           1.022               18
     221900           1.022               18
     222000           1.022               18
     222100           1.022               18
     222200           1.022               18
     222300           1.022               18
     222400           1.022               18
     222500           1.022               18
     222600           1.022               18
     222700           1.021               18
     222800           1.021               18
     222900           1.021               18
     223000           1.021               18
     223100           1.021               18
     223200           1.021               18
     223300           1.021               18
     223400           1.021               18
     223500           1.021               18
     223600           1.021               18
     223700           1.021               18
     223800           1.021               18
     223900           1.021               18
     224000           1.021               18
     224100           1.021               18
     224200           1.021               18
     224300           1.021               18
     224400           1.021               18
     224500           1.021               18
     224600           1.021               18
     224700           1.021               18
     224800           1.021               18
     224900           1.021               18
     225000           1.021               18
     225100           1.021               18
     225200           1.021               18
     225300           1.021               18
     225400           1.021               18
     225500           1.021               18
     225600           1.021               18
     225700           1.021               18
     225800           1.021               18
     225900           1.021               18
     226000           1.021               18
     226100           1.021               18
     226200           1.021               18
     226300           1.021               18
     226400           1.021               18
     226500           1.020               18
     226600           1.020               18
     226700           1.020               18
     226800           1.020               18
     226900           1.020               18
     227000           1.020               18
     227100           1.020               18
     227200           1.020               18
     227300           1.020               18
     227400           1.020               18
     227500           1.020               18
     227600           1.020               18
     227700           1.020               18
     227800           1.020               18
     227900           1.020               18
     228000           1.020               18
     228100           1.020               18
     228200           1.020               18
     228300           1.020               18
     228400           1.020               18
     228500           1.020               18
     228600           1.020               18
     228700           1.020               18
     228800           1.020               18
     228900           1.020               18
     229000           1.020               18
     229100           1.020               18
     229200           1.020               18
     229300           1.020               18
     229400           1.020               18
     229500           1.020               18
     229600           1.020               18
     229700           1.020               18
     229800           1.020               18
     229900           1.020               18
     230000           1.020               18
     230100           1.020               18
     230200           1.020               18
     230300           1.020               18
     230400           1.020               18
     230500           1.020               18
     230600           1.020               18
     230700           1.020               18
     230800           1.020               18
     230900           1.020               18
     231000           1.020               18
     231100           1.020               18
     231200           1.020               18
     231300           1.020               18
     231400           1.020               18
     231500           1.020               18
     231600           1.020               18
     231700           1.020               18
     231800           1.020               18
     231900           1.020               18
     232000           1.020               18
     232100           1.020               18
     232200           1.020               18
     232300           1.020               18
     232400           1.019               18
     232500           1.019               18
     232600           1.019               18
     232700           1.019               18
     232800           1.019               18
     232900           1.019               18
     233000           1.019               18
     233100           1.019               18
     233200           1.019               18
     233300           1.019               18
     233400           1.019               18
     233500           1.019               18
     233600           1.018               18
     233700           1.018               18
     233800           1.018               18
     233900           1.018               18
     234000           1.018               18
     234100           1.018               18
     234200           1.018               18
     234300           1.018               18
     234400           1.018               18
     234500           1.018               18
     234600           1.018               18
     234700           1.018               18
     234800           1.018               18
     234900           1.018               18
     235000           1.018               18
     235100           1.018               18
     235200           1.018               18
     235300           1.018               18
     235400           1.018               18
     235500           1.018               18
     235600           1.018               18
     235700           1.018               18
     235800           1.018               18
     235900           1.018               18
     236000           1.018               18
     236100           1.018               18
     236200           1.018               18
     236300           1.018               18
     236400           1.018               18
     236500           1.018               18
     236600           1.018               18
     236700           1.018               18
     236800           1.018               18
     236900           1.018               18
     237000           1.018               18
     237100           1.018               18
     237200           1.018               18
     237300           1.018               18
     237400           1.018               18
     237500           1.018               18
     237600           1.018               18
     237700           1.018               18
     237800           1.018               18
     237900           1.018               18
     238000           1.018               18
     238100           1.018               18
     238200           1.018               18
     238300           1.018               18
     238400           1.018               18
     238500           1.018               18
     238600           1.018               18
     238700           1.018               18
     238800           1.018               18
     238900           1.018               18
     239000           1.018               18
     239100           1.018               18
     239200           1.018               18
     239300           1.018               18
     239400           1.018               18
     239500           1.018               18
     239600           1.018               18
     239700           1.018               18
     239800           1.018               18
     239900           1.018               18
     240000           1.018               18
     240100           1.017               18
     240200           1.017               18
     240300           1.017               18
     240400           1.017               18
     240500           1.017               18
     240600           1.018               18
     240700           1.018               18
     240800           1.018               18
     240900           1.018               18
     241000           1.018               18
     241100           1.018               18
     241200           1.017               18
     241300           1.017               18
     241400           1.017               18
     241500           1.017               18
     241600           1.017               18
     241700           1.017               18
     241800           1.017               18
     241900           1.017               18
     242000           1.017               18
     242100           1.017               18
     242200           1.017               18
     242300           1.017               18
     242400           1.017               18
     242500           1.017               18
     242600           1.017               18
     242700           1.017               18
     242800           1.017               18
     242900           1.017               18
     243000           1.017               18
     243100           1.017               18
     243200           1.017               18
     243300           1.017               18
     243400           1.017               18
     243500           1.017               18
     243600           1.017               18
     243700           1.017               18
     243800           1.017               18
     243900           1.017               18
     244000           1.017               18
     244100           1.017               18
     244200           1.017               18
     244300           1.017               18
     244400           1.017               18
     244500           1.017               18
     244600           1.017               18
     244700           1.017               18
     244800           1.017               18
     244900           1.017               18
     245000           1.017               18
     245100           1.017               18
     245200           1.017               18
     245300           1.017               18
     245400           1.017               18
     245500           1.017               18
     245600           1.017               18
     245700           1.017               18
     245800           1.017               18
     245900           1.017               18
     246000           1.017               18
     246100           1.017               18
     246200           1.017               18
     246300           1.017               18
     246400           1.017               18
     246500           1.017               18
     246600           1.017               18
     246700           1.016               18
     246800           1.016               18
     246900           1.016               18
     247000           1.016               18
     247100           1.016               18
     247200           1.016               18
     247300           1.016               18
     247400           1.016               18
     247500           1.016               18
     247600           1.016               18
     247700           1.016               18
     247800           1.016               18
     247900           1.016               18
     248000           1.016               18
     248100           1.016               18
     248200           1.016               18
     248300           1.016               18
     248400           1.016               18
     248500           1.016               18
     248600           1.016               18
     248700           1.016               18
     248800           1.016               18
     248900           1.016               18
     249000           1.015               18
     249100           1.015               18
     249200           1.015               18
     249300           1.015               18
     249400           1.015               18
     249500           1.015               18
     249600           1.015               18
     249700           1.015               18
     249800           1.015               18
     249900           1.015               18
     250000           1.015               18
     250100           1.015               18
     250200           1.015               18
     250300           1.015               18
     250400           1.015               18
     250500           1.015               18
     250600           1.015               18
     250700           1.015               18
     250800           1.015               18
     250900           1.015               18
     251000           1.015               18
     251100           1.015               18
     251200           1.015               18
     251300           1.015               18
     251400           1.015               18
     251500           1.015               18
     251600           1.015               18
     251700           1.015               18
     251800           1.015               18
     251900           1.015               18
     252000           1.015               18
     252100           1.015               18
     252200           1.015               18
     252300           1.015               18
     252400           1.015               18
     252500           1.015               18
     252600           1.015               18
     252700           1.015               18
     252800           1.015               18
     252900           1.015               18
     253000           1.015               18
     253100           1.015               18
     253200           1.015               18
     253300           1.015               18
     253400           1.015               18
     253500           1.015               18
     253600           1.015               18
     253700           1.015               18
     253800           1.015               18
     253900           1.014               18
     254000           1.014               18
     254100           1.014               18
     254200           1.014               18
     254300           1.014               18
     254400           1.014               18
     254500           1.014               18
     254600           1.014               18
     254700           1.014               18
     254800           1.014               18
     254900           1.014               18
     255000           1.014               18
     255100           1.014               18
     255200           1.014               18
     255300           1.014               18
     255400           1.014               18
     255500           1.014               18
     255600           1.014               18
     255700           1.014               18
     255800           1.014               18
     255900           1.014               18
     256000           1.014               18
     256100           1.014               18
     256200           1.014               18
     256300           1.014               18
     256400           1.014               18
     256500           1.014               18
     256600           1.014               18
     256700           1.014               18
     256800           1.014               18
     256900           1.014               18
     257000           1.014               18
     257100           1.014               18
     257200           1.014               18
     257300           1.014               18
     257400           1.014               18
     257500           1.014               18
     257600           1.014               18
     257700           1.014               18
     257800           1.014               18
     257900           1.014               18
     258000           1.014               18
     258100           1.014               18
     258200           1.014               18
     258300           1.014               18
     258400           1.014               18
     258500           1.014               18
     258600           1.014               18
     258700           1.014               18
     258800           1.014               18
     258900           1.014               18
     259000           1.014               18
     259100           1.014               18
     259200           1.014               18
     259300           1.014               18
     259400           1.014               18
     259500           1.014               18
     259600           1.014               18
     259700           1.013               18
     259800           1.013               18
     259900           1.013               18
     260000           1.013               18
     260100           1.013               18
     260200           1.013               18
     260300           1.013               18
     260400           1.013               18
     260500           1.013               18
     260600           1.013               18
     260700           1.013               18
     260800           1.013               18
     260900           1.013               18
     261000           1.013               18
     261100           1.013               18
     261200           1.013               18
     261300           1.013               18
     261400           1.013               18
     261500           1.013               18
     261600           1.013               18
     261700           1.013               18
     261800           1.013               18
     261900           1.013               18
     262000           1.013               18
     262100           1.013               18
     262200           1.013               18
     262300           1.013               18
     262400           1.013               18
     262500           1.013               18
     262600           1.013               18
     262700           1.013               18
     262800           1.013               18
     262900           1.013               18
     263000           1.013               18
     263100           1.013               18
     263200           1.013               18
     263300           1.013               18
     263400           1.013               18
     263500           1.013               18
     263600           1.013               18
     263700           1.013               18
     263800           1.013               18
     263900           1.013               18
     264000           1.013               18
     264100           1.013               18
     264200           1.013               18
     264300           1.013               18
     264400           1.013               18
     264500           1.013               18
     264600           1.013               18
     264700           1.013               18
     264800           1.014               18
     264900           1.013               18
     265000           1.014               18
     265100           1.014               18
     265200           1.014               18
     265300           1.014               18
     265400           1.014               18
     265500           1.014               18
     265600           1.014               18
     265700           1.014               18
     265800           1.014               18
     265900           1.014               18
     266000           1.014               18
     266100           1.014               18
     266200           1.014               18
     266300           1.014               18
     266400           1.014               18
     266500           1.014               18
     266600           1.014               18
     266700           1.014               18
     266800           1.014               18
     266900           1.014               18
     267000           1.014               18
     267100           1.014               18
     267200           1.014               18
     267300           1.014               18
     267400           1.014               18
     267500           1.014               18
     267600           1.014               18
     267700           1.014               18
     267800           1.014               18
     267900           1.014               18
     268000           1.014               18
     268100           1.014               18
     268200           1.014               18
     268300           1.014               18
     268400           1.014               18
     268500           1.014               18
     268600           1.013               18
     268700           1.013               18
     268800           1.013               18
     268900           1.013               18
     269000           1.013               18
     269100           1.013               18
     269200           1.013               18
     269300           1.013               18
     269400           1.013               18
     269500           1.013               18
     269600           1.013               18
     269700           1.013               18
     269800           1.013               18
     269900           1.013               18
     270000           1.013               18
     270100           1.013               18
     270200           1.013               18
     270300           1.013               18
     270400           1.013               18
     270500           1.013               18
     270600           1.013               18
     270700           1.013               18
     270800           1.013               18
     270900           1.013               18
     271000           1.013               18
     271100           1.013               18
     271200           1.013               18
     271300           1.013               18
     271400           1.013               18
     271500           1.013               18
     271600           1.013               18
     271700           1.013               18
     271800           1.013               18
     271900           1.013               18
     272000           1.013               18
     272100           1.013               18
     272200           1.013               18
     272300           1.013               18
     272400           1.013               18
     272500           1.013               18
     272600           1.012               18
     272700           1.012               18
     272800           1.012               18
     272900           1.012               18
     273000           1.012               18
     273100           1.012               18
     273200           1.012               18
     273300           1.012               18
     273400           1.012               18
     273500           1.012               18
     273600           1.012               18
     273700           1.012               18
     273800           1.012               18
     273900           1.012               18
     274000           1.012               18
     274100           1.012               18
     274200           1.012               18
     274300           1.012               18
     274400           1.012               18
     274500           1.012               18
     274600           1.012               18
     274700           1.012               18
     274800           1.012               18
     274900           1.012               18
     275000           1.012               18
     275100           1.012               18
     275200           1.012               18
     275300           1.012               18
     275400           1.012               18
     275500           1.012               18
     275600           1.012               18
     275700           1.012               18
     275800           1.012               18
     275900           1.012               18
     276000           1.012               18
     276100           1.012               18
     276200           1.012               18
     276300           1.012               18
     276400           1.012               18
     276500           1.012               18
     276600           1.012               18
     276700           1.012               18
     276800           1.012               18
     276900           1.012               18
     277000           1.012               18
     277100           1.012               18
     277200           1.012               18
     277300           1.012               18
     277400           1.012               18
     277500           1.012               18
     277600           1.012               18
     277700           1.012               18
     277800           1.012               18
     277900           1.011               18
     278000           1.011               18
     278100           1.011               18
     278200           1.011               18
     278300           1.011               18
     278400           1.011               18
     278500           1.011               18
     278600           1.011               18
     278700           1.011               18
     278800           1.011               18
     278900           1.011               18
     279000           1.011               18
     279100           1.011               18
     279200           1.011               18
     279300           1.011               18
     279400           1.011               18
     279500           1.011               18
     279600           1.011               18
     279700           1.011               18
     279800           1.011               18
     279900           1.011               18
     280000           1.011               18
     280100           1.011               18
     280200           1.011               18
     280300           1.011               18
     280400           1.010               18
     280500           1.010               18
     280600           1.010               18
     280700           1.010               18
     280800           1.010               18
     280900           1.010               18
     281000           1.010               18
     281100           1.010               18
     281200           1.010               18
     281300           1.009               18
     281400           1.009               18
     281500           1.009               18
     281600           1.009               18
     281700           1.009               18
     281800           1.009               18
     281900           1.009               18
     282000           1.009               18
     282100           1.009               18
     282200           1.009               18
     282300           1.009               18
     282400           1.008               18
     282500           1.008               18
     282600           1.008               18
     282700           1.008               18
     282800           1.008               18
     282900           1.008               18
     283000           1.008               18
     283100           1.008               18
     283200           1.008               18
     283300           1.008               18
     283400           1.008               18
     283500           1.008               18
     283600           1.008               18
     283700           1.008               18
     283800           1.007               18
     283900           1.007               18
     284000           1.007               18
     284100           1.007               18
     284200           1.007               18
     284300           1.007               18
     284400           1.007               18
     284500           1.007               18
     284600           1.007               18
     284700           1.007               18
     284800           1.007               18
     284900           1.007               18
     285000           1.007               18
     285100           1.007               18
     285200           1.007               18
     285300           1.007               18
     285400           1.007               18
     285500           1.007               18
     285600           1.006               18
     285700           1.006               18
     285800           1.006               18
     285900           1.006               18
     286000           1.006               18
     286100           1.006               18
     286200           1.006               18
     286300           1.006               18
     286400           1.006               18
     286500           1.006               18
     286600           1.006               18
     286700           1.006               18
     286800           1.006               18
     286900           1.006               18
     287000           1.005               18
     287100           1.005               18
     287200           1.005               18
     287300           1.005               18
     287400           1.005               17
     287500           1.005               17
     287600           1.005               17
     287700           1.005               17
     287800           1.005               17
     287900           1.005               17
     288000           1.005               17
     288100           1.005               17
     288200           1.005               17
     288300           1.005               17
     288400           1.005               17
     288500           1.005               17
     288600           1.006               17
     288700           1.006               17
     288800           1.006               17
     288900           1.006               17
     289000           1.006               17
     289100           1.006               17
     289200           1.006               17
     289300           1.006               17
     289400           1.006               17
     289500           1.006               17
     289600           1.006               17
     289700           1.006               17
     289800           1.006               17
     289900           1.006               17
     290000           1.006               17
     290100           1.006               17
     290200           1.006               17
     290300           1.006               17
     290400           1.006               17
     290500           1.006               17
     290600           1.006               17
     290700           1.006               17
     290800           1.006               17
     290900           1.006               17
     291000           1.006               17
     291100           1.006               17
     291200           1.006               17
     291300           1.006               17
     291400           1.006               17
     291500           1.006               17
     291600           1.006               17
     291700           1.006               17
     291800           1.006               17
     291900           1.006               17
     292000           1.006               17
     292100           1.006               17
     292200           1.006               17
     292300           1.006               17
     292400           1.006               17
     292500           1.006               17
     292600           1.006               17
     292700           1.006               17
     292800           1.006               17
     292900           1.006               17
     293000           1.006               17
     293100           1.006               17
     293200           1.006               17
     293300           1.006               17
     293400           1.006               17
     293500           1.006               17
     293600           1.006               17
     293700           1.006               17
     293800           1.006               17
     293900           1.006               17
     294000           1.006               17
     294100           1.006               17
     294200           1.006               17
     294300           1.006               17
     294400           1.006               17
     294500           1.006               17
     294600           1.006               17
     294700           1.006               17
     294800           1.006               17
     294900           1.006               17
     295000           1.006               17
     295100           1.006               17
     295200           1.006               17
     295300           1.006               17
     295400           1.006               17
     295500           1.006               17
     295600           1.006               17
     295700           1.006               17
     295800           1.006               17
     295900           1.006               17
     296000           1.006               17
     296100           1.006               17
     296200           1.006               17
     296300           1.006               17
     296400           1.006               17
     296500           1.006               17
     296600           1.006               17
     296700           1.006               17
     296800           1.006               17
     296900           1.006               17
     297000           1.006               17
     297100           1.006               17
     297200           1.006               17
     297300           1.006               17
     297400           1.006               17
     297500           1.006               17
     297600           1.006               17
     297700           1.006               17
     297800           1.006               17
     297900           1.006               17
     298000           1.006               17
     298100           1.006               17
     298200           1.006               17
     298300           1.006               17
     298400           1.006               17
     298500           1.006               17
     298600           1.006               17
     298700           1.006               17
     298800           1.006               17
     298900           1.006               17
     299000           1.006               17
     299100           1.006               17
     299200           1.006               17
     299300           1.006               17
     299400           1.006               17
     299500           1.006               17
     299600           1.006               17
     299700           1.006               17
     299800           1.006               17
     299900           1.006               17
     300000           1.006               17
     300100           1.006               17
     300200           1.006               17
     300300           1.006               17
     300400           1.006               17
     300500           1.006               17
     300600           1.006               17
     300700           1.006               17
     300800           1.006               17
     300900           1.006               17
     301000           1.006               17
     301100           1.006               17
     301200           1.006               17
     301300           1.006               17
     301400           1.006               17
     301500           1.006               17
     301600           1.006               17
     301700           1.006               17
     301800           1.006               17
     301900           1.006               17
     302000           1.006               17
     302100           1.006               17
     302200           1.006               17
     302300           1.006               17
     302400           1.006               17
     302500           1.006               17
     302600           1.006               17
     302700           1.006               17
     302800           1.006               17
     302900           1.006               17
     303000           1.006               17
     303100           1.006               17
     303200           1.006               17
     303300           1.006               17
     303400           1.006               17
     303500           1.006               17
     303600           1.006               17
     303700           1.006               17
     303800           1.006               17
     303900           1.006               17
     304000           1.006               17
     304100           1.006               17
     304200           1.006               17
     304300           1.006               17
     304400           1.006               17
     304500           1.006               17
     304600           1.005               17
     304700           1.005               17
     304800           1.005               17
     304900           1.005               17
     305000           1.005               17
     305100           1.005               17
     305200           1.005               17
     305300           1.005               17
     305400           1.005               17
     305500           1.005               17
     305600           1.005               17
     305700           1.005               17
     305800           1.005               17
     305900           1.005               17
     306000           1.005               17
     306100           1.005               17
     306200           1.005               17
     306300           1.005               17
     306400           1.005               17
     306500           1.005               17
     306600           1.005               17
     306700           1.005               17
     306800           1.005               17
     306900           1.005               17
     307000           1.005               17
     307100           1.005               17
     307200           1.005               17
     307300           1.005               17
     307400           1.005               17
     307500           1.005               17
     307600           1.005               17
     307700           1.005               17
     307800           1.005               17
     307900           1.004               17
     308000           1.004               17
     308100           1.004               17
     308200           1.004               17
     308300           1.004               17
     308400           1.004               17
     308500           1.004               17
     308600           1.004               17
     308700           1.004               17
     308800           1.004               17
     308900           1.004               17
     309000           1.004               17
     309100           1.004               17
     309200           1.004               17
     309300           1.004               17
     309400           1.004               17
     309500           1.004               17
     309600           1.004               17
     309700           1.004               17
     309800           1.004               17
     309900           1.004               17
     310000           1.004               17
     310100           1.004               17
     310200           1.004               17
     310300           1.004               17
     310400           1.004               17
     310500           1.004               17
     310600           1.004               17
     310700           1.004               17
     310800           1.004               17
     310900           1.004               17
     311000           1.004               17
     311100           1.004               17
     311200           1.004               17
     311300           1.004               17
     311400           1.004               17
     311500           1.004               17
     311600           1.004               18
     311700           1.004               18
     311800           1.004               18
     311900           1.004               18
     312000           1.004               18
     312100           1.004               18
     312200           1.004               18
     312300           1.004               18
     312400           1.004               18
     312500           1.004               18
     312600           1.004               18
     312700           1.004               18
     312800           1.004               18
     312900           1.004               18
     313000           1.004               18
     313100           1.004               18
     313200           1.004               18
     313300           1.004               18
     313400           1.005               18
     313500           1.005               18
     313600           1.005               18
     313700           1.005               18
     313800           1.005               18
     313900           1.005               18
     314000           1.005               18
     314100           1.005               18
     314200           1.005               18
     314300           1.005               18
     314400           1.005               18
     314500           1.005               18
     314600           1.005               18
     314700           1.005               18
     314800           1.005               18
     314900           1.005               18
     315000           1.005               18
     315100           1.005               18
     315200           1.005               18
     315300           1.005               18
     315400           1.005               18
     315500           1.005               18
     315600           1.005               18
     315700           1.005               18
     315800           1.005               18
     315900           1.006               18
     316000           1.006               18
     316100           1.006               18
     316200           1.006               18
     316300           1.006               18
     316400           1.006               18
     316500           1.006               18
     316600           1.006               18
     316700           1.006               18
     316800           1.006               18
     316900           1.006               18
     317000           1.006               18
     317100           1.006               18
     317200           1.006               18
     317300           1.006               18
     317400           1.007               18
     317500           1.007               18
     317600           1.007               18
     317700           1.007               18
     317800           1.007               18
     317900           1.007               18
     318000           1.007               18
     318100           1.007               18
     318200           1.007               18
     318300           1.007               18
     318400           1.007               18
     318500           1.008               18
     318600           1.008               18
     318700           1.008               18
     318800           1.008               18
     318900           1.008               18
     319000           1.008               18
     319100           1.008               18
     319200           1.008               18
     319300           1.008               18
     319400           1.008               18
     319500           1.008               18
     319600           1.009               18
     319700           1.009               18
     319800           1.009               18
     319900           1.009               18
     320000           1.009               18
     320100           1.009               18
     320200           1.009               18
     320300           1.009               18
     320400           1.009               18
     320500           1.010               18
     320600           1.010               18
     320700           1.010               18
     320800           1.010               18
     320900           1.010               18
     321000           1.010               18
     321100           1.010               18
     321200           1.010               18
     321300           1.010               18
     321400           1.010               18
     321500           1.011               18
     321600           1.011               18
     321700           1.011               18
     321800           1.011               18
     321900           1.011               18
     322000           1.011               18
     322100           1.011               18
     322200           1.011               18
     322300           1.011               18
     322400           1.011               18
     322500           1.011               18
     322600           1.012               18
     322700           1.012               18
     322800           1.012               18
     322900           1.012               18
     323000           1.012               18
     323100           1.012               18
     323200           1.012               18
     323300           1.012               18
     323400           1.012               18
     323500           1.012               18
     323600           1.012               18
     323700           1.012               18
     323800           1.012               18
     323900           1.012               18
     324000           1.012               18
     324100           1.012               18
     324200           1.012               18
     324300           1.012               18
     324400           1.013               18
     324500           1.013               18
     324600           1.013               18
     324700           1.013               18
     324800           1.013               18
     324900           1.013               18
     325000           1.013               18
     325100           1.013               18
     325200           1.013               18
     325300           1.013               18
     325400           1.013               18
     325500           1.013               18
     325600           1.013               18
     325700           1.013               18
     325800           1.013               18
     325900           1.013               18
     326000           1.014               18
     326100           1.014               18
     326200           1.014               18
     326300           1.014               18
     326400           1.014               18
     326500           1.014               18
     326600           1.014               18
     326700           1.014               18
     326800           1.014               18
     326900           1.014               18
     327000           1.014               18
     327100           1.014               18
     327200           1.014               18
     327300           1.015               18
     327400           1.015               18
     327500           1.015               18
     327600           1.015               18
     327700           1.015               18
     327800           1.015               18
     327900           1.015               18
     328000           1.015               18
     328100           1.015               18
     328200           1.015               18
     328300           1.015               18
     328400           1.015               18
     328500           1.015               18
     328600           1.015               18
     328700           1.015               18
     328800           1.015               18
     328900           1.015               18
     329000           1.015               18
     329100           1.015               18
     329200           1.015               18
     329300           1.016               18
     329400           1.016               18
     329500           1.016               18
     329600           1.016               18
     329700           1.016               18
     329800           1.016               18
     329900           1.016               18
     330000           1.016               18
     330100           1.016               18
     330200           1.016               18
     330300           1.016               18
     330400           1.016               18
     330500           1.016               18
     330600           1.016               18
     330700           1.016               18
     330800           1.016               18
     330900           1.016               18
     331000           1.016               18
     331100           1.016               18
     331200           1.016               18
     331300           1.016               18
     331400           1.016               18
     331500           1.016               18
     331600           1.016               18
     331700           1.016               18
     331800           1.016               18
     331900           1.016               18
     332000           1.016               18
     332100           1.016               18
     332200           1.016               18
     332300           1.016               18
     332400           1.016               18
     332500           1.016               18
     332600           1.016               18
     332700           1.016               18
     332800           1.016               18
     332900           1.016               18
     333000           1.016               18
     333100           1.016               18
     333200           1.016               18
     333300           1.016               18
     333400           1.016               18
     333500           1.016               18
     333600           1.016               18
     333700           1.016               18
     333800           1.016               18
     333900           1.016               18
     334000           1.016               18
     334100           1.016               18
     334200           1.016               18
     334300           1.016               18
     334400           1.016               18
     334500           1.016               18
     334600           1.016               18
     334700           1.016               18
     334800           1.016               18
     334900           1.016               18
     335000           1.016               18
     335100           1.016               18
     335200           1.016               18
     335300           1.016               18
     335400           1.016               18
     335500           1.016               18
     335600           1.016               18
     335700           1.016               18
     335800           1.016               18
     335900           1.016               18
     336000           1.016               18
     336100           1.016               18
     336200           1.016               18
     336300           1.016               18
     336400           1.016               18
     336500           1.016               18
     336600           1.016               18
     336700           1.016               18
     336800           1.016               18
     336900           1.016               18
     337000           1.016               18
     337100           1.016               18
     337200           1.016               18
     337300           1.016               18
     337400           1.016               18
     337500           1.016               18
     337600           1.016               18
     337700           1.016               18
     337800           1.016               18
     337900           1.016               18
     338000           1.016               18
     338100           1.016               18
     338200           1.016               18
     338300           1.016               18
     338400           1.016               18
     338500           1.016               18
     338600           1.016               18
     338700           1.016               18
     338800           1.016               18
     338900           1.016               18
     339000           1.016               18
     339100           1.016               18
     339200           1.016               18
     339300           1.016               18
     339400           1.016               18
     339500           1.016               18
     339600           1.016               18
     339700           1.016               18
     339800           1.016               18
     339900           1.016               18
     340000           1.016               18
     340100           1.016               18
     340200           1.016               18
     340300           1.016               18
     340400           1.016               18
     340500           1.016               18
     340600           1.016               18
     340700           1.016               18
     340800           1.016               18
     340900           1.016               18
     341000           1.016               18
     341100           1.016               18
     341200           1.016               18
     341300           1.016               18
     341400           1.016               18
     341500           1.016               18
     341600           1.016               18
     341700           1.016               18
     341800           1.016               18
     341900           1.016               18
     342000           1.016               18
     342100           1.016               18
     342200           1.016               18
     342300           1.016               18
     342400           1.016               18
     342500           1.016               18
     342600           1.016               18
     342700           1.016               18
     342800           1.016               18
     342900           1.016               18
     343000           1.016               18
     343100           1.016               18
     343200           1.016               18
     343300           1.016               18
     343400           1.016               18
     343500           1.016               18
     343600           1.016               18
     343700           1.016               18
     343800           1.016               18
     343900           1.016               18
     344000           1.016               18
     344100           1.016               18
     344200           1.016               18
     344300           1.016               18
     344400           1.016               18
     344500           1.016               18
     344600           1.016               18
     344700           1.016               18
     344800           1.016               18
     344900           1.016               18
     345000           1.016               18
     345100           1.016               18
     345200           1.016               18
     345300           1.016               18
     345400           1.016               18
     345500           1.016               18
     345600           1.016               18
     345700           1.016               18
     345800           1.016               18
     345900           1.016               18
     346000           1.016               18
     346100           1.016               18
     346200           1.016               18
     346300           1.016               18
     346400           1.016               18
     346500           1.016               18
     346600           1.016               18
     346700           1.016               18
     346800           1.016               18
     346900           1.016               18
     347000           1.016               18
     347100           1.016               18
     347200           1.016               18
     347300           1.016               18
     347400           1.016               18
     347500           1.016               18
     347600           1.016               18
     347700           1.016               18
     347800           1.016               18
     347900           1.016               18
     348000           1.017               18
     348100           1.017               18
     348200           1.017               18
     348300           1.017               18
     348400           1.017               18
     348500           1.017               18
     348600           1.017               18
     348700           1.017               18
     348800           1.017               18
     348900           1.017               18
     349000           1.017               18
     349100           1.017               18
     349200           1.017               18
     349300           1.017               18
     349400           1.017               18
     349500           1.017               18
     349600           1.017               18
     349700           1.016               18
     349800           1.016               18
     349900           1.016               18
     350000           1.016               18
     350100           1.016               18
     350200           1.016               18
     350300           1.016               18
     350400           1.016               18
     350500           1.016               18
     350600           1.016               18
     350700           1.016               18
     350800           1.016               18
     350900           1.016               18
     351000           1.016               18
     351100           1.016               18
     351200           1.016               18
     351300           1.016               18
     351400           1.016               18
     351500           1.016               18
     351600           1.016               18
     351700           1.016               18
     351800           1.016               18
     351900           1.016               18
     352000           1.016               18
     352100           1.016               18
     352200           1.016               18
     352300           1.016               18
     352400           1.016               18
     352500           1.016               18
     352600           1.016               18
     352700           1.016               18
     352800           1.016               18
     352900           1.016               18
     353000           1.016               18
     353100           1.016               18
     353200           1.016               18
     353300           1.016               18
     353400           1.016               18
     353500           1.016               18
     353600           1.016               18
     353700           1.016               18
     353800           1.016               18
     353900           1.016               18
     354000           1.015               18
     354100           1.015               18
     354200           1.015               18
     354300           1.015               18
     354400           1.015               18
     354500           1.015               18
     354600           1.015               18
     354700           1.015               18
     354800           1.015               18
     354900           1.015               18
     355000           1.015               18
     355100           1.015               18
     355200           1.015               18
     355300           1.015               18
     355400           1.015               18
     355500           1.015               18
     355600           1.015               18
     355700           1.015               18
     355800           1.015               18
     355900           1.015               18
     356000           1.015               18
     356100           1.015               18
     356200           1.015               18
     356300           1.015               18
     356400           1.015               18
     356500           1.015               18
     356600           1.015               18
     356700           1.015               18
     356800           1.015               18
     356900           1.015               18
     357000           1.015               18
     357100           1.015               18
     357200           1.015               18
     357300           1.015               18
     357400           1.015               18
     357500           1.015               18
     357600           1.015               18
     357700           1.015               18
     357800           1.015               18
     357900           1.015               18
     358000           1.015               18
     358100           1.015               18
     358200           1.015               18
     358300           1.015               18
     358400           1.015               18
     358500           1.015               18
     358600           1.015               18
     358700           1.015               18
     358800           1.015               18
     358900           1.015               18
     359000           1.015               18
     359100           1.015               18
     359200           1.015               18
     359300           1.015               18
     359400           1.015               18
     359500           1.015               18
     359600           1.015               18
     359700           1.015               18
     359800           1.015               18
     359900           1.015               18
     360000           1.015               18
     360100           1.015               18
     360200           1.015               18
     360300           1.015               18
     360400           1.015               18
     360500           1.015               18
     360600           1.015               18
     360700           1.015               18
     360800           1.015               18
     360900           1.015               18
     361000           1.015               18
     361100           1.015               18
     361200           1.015               18
     361300           1.015               18
     361400           1.015               18
     361500           1.015               18
     361600           1.015               18
     361700           1.015               18
     361800           1.015               18
     361900           1.015               18
     362000           1.015               18
     362100           1.015               18
     362200           1.015               18
     362300           1.015               18
     362400           1.015               18
     362500           1.015               18
     362600           1.015               18
     362700           1.015               18
     362800           1.015               18
     362900           1.015               18
     363000           1.015               18
     363100           1.015               18
     363200           1.015               18
     363300           1.015               18
     363400           1.015               18
     363500           1.015               18
     363600           1.015               18
     363700           1.015               18
     363800           1.015               18
     363900           1.015               18
     364000           1.015               18
     364100           1.015               18
     364200           1.015               18
     364300           1.015               18
     364400           1.015               18
     364500           1.015               18
     364600           1.015               18
     364700           1.015               18
     364800           1.015               18
     364900           1.015               18
     365000           1.015               18
     365100           1.015               18
     365200           1.015               18
     365300           1.015               18
     365400           1.015               18
     365500           1.015               18
     365600           1.015               18
     365700           1.015               18
     365800           1.015               18
     365900           1.015               18
     366000           1.015               18
     366100           1.015               18
     366200           1.015               18
     366300           1.015               18
     366400           1.015               18
     366500           1.015               18
     366600           1.015               18
     366700           1.015               18
     366800           1.015               18
     366900           1.015               18
     367000           1.015               18
     367100           1.015               18
     367200           1.015               18
     367300           1.015               18
     367400           1.015               18
     367500           1.015               18
     367600           1.015               18
     367700           1.015               18
     367800           1.015               18
     367900           1.015               18
     368000           1.015               18
     368100           1.015               18
     368200           1.015               18
     368300           1.015               18
     368400           1.015               18
     368500           1.015               18
     368600           1.015               18
     368700           1.015               18
     368800           1.014               18
     368900           1.014               18
     369000           1.014               18
     369100           1.014               18
     369200           1.014               18
     369300           1.014               18
     369400           1.014               18
     369500           1.014               18
     369600           1.014               18
     369700           1.014               18
     369800           1.014               18
     369900           1.014               18
     370000           1.014               18
     370100           1.014               18
     370200           1.014               18
     370300           1.014               18
     370400           1.014               18
     370500           1.014               18
     370600           1.014               18
     370700           1.014               18
     370800           1.014               18
     370900           1.014               18
     371000           1.014               18
     371100           1.014               18
     371200           1.014               18
     371300           1.014               18
     371400           1.014               18
     371500           1.014               18
     371600           1.014               18
     371700           1.014               18
     371800           1.014               18
     371900           1.014               18
     372000           1.014               18
     372100           1.014               18
     372200           1.014               18
     372300           1.014               18
     372400           1.014               18
     372500           1.014               18
     372600           1.014               18
     372700           1.014               18
     372800           1.014               18
     372900           1.014               18
     373000           1.014               18
     373100           1.014               18
     373200           1.014               18
     373300           1.014               18
     373400           1.014               18
     373500           1.014               18
     373600           1.014               18
     373700           1.014               18
     373800           1.014               18
     373900           1.014               18
     374000           1.014               18
     374100           1.014               18
     374200           1.014               18
     374300           1.014               18
     374400           1.014               18
     374500           1.014               18
     374600           1.014               18
     374700           1.014               18
     374800           1.014               18
     374900           1.014               18
     375000           1.014               18
     375100           1.014               18
     375200           1.014               18
     375300           1.014               18
     375400           1.014               18
     375500           1.014               18
     375600           1.014               18
     375700           1.014               18
     375800           1.014               18
     375900           1.014               18
     376000           1.014               18
     376100           1.014               18
     376200           1.014               18
     376300           1.014               18
     376400           1.014               18
     376500           1.014               18
     376600           1.014               18
     376700           1.014               18
     376800           1.014               18
     376900           1.014               18
     377000           1.014               18
     377100           1.014               18
     377200           1.014               18
     377300           1.014               18
     377400           1.014               18
     377500           1.014               18
     377600           1.014               18
     377700           1.014               18
     377800           1.014               18
     377900           1.014               18
     378000           1.014               18
     378100           1.014               18
     378200           1.014               18
     378300           1.014               18
     378400           1.014               18
     378500           1.014               18
     378600           1.014               18
     378700           1.014               18
     378800           1.014               18
     378900           1.014               18
     379000           1.014               18
     379100           1.014               18
     379200           1.014               18
     379300           1.013               18
     379400           1.013               18
     379500           1.013               18
     379600           1.013               18
     379700           1.013               18
     379800           1.013               18
     379900           1.013               18
     380000           1.013               18
     380100           1.013               18
     380200           1.013               18
     380300           1.013               18
     380400           1.013               18
     380500           1.013               18
     380600           1.013               18
     380700           1.013               18
     380800           1.013               18
     380900           1.013               18
     381000           1.013               18
     381100           1.013               18
     381200           1.013               18
     381300           1.013               18
     381400           1.013               18
     381500           1.013               18
     381600           1.013               18
     381700           1.013               18
     381800           1.013               18
     381900           1.013               18
     382000           1.013               18
     382100           1.013               18
     382200           1.013               18
     382300           1.013               18
     382400           1.013               18
     382500           1.013               18
     382600           1.013               18
     382700           1.013               18
     382800           1.013               18
     382900           1.013               18
     383000           1.013               18
     383100           1.013               18
     383200           1.013               18
     383300           1.013               18
     383400           1.013               18
     383500           1.013               18
     383600           1.013               18
     383700           1.013               18
     383800           1.013               18
     383900           1.013               18
     384000           1.013               18
     384100           1.013               18
     384200           1.013               18
     384300           1.013               18
     384400           1.013               18
     384500           1.013               18
     384600           1.013               18
     384700           1.013               18
     384800           1.013               18
     384900           1.013               18
     385000           1.013               18
     385100           1.013               18
     385200           1.013               18
     385300           1.013               18
     385400           1.013               18
     385500           1.013               18
     385600           1.013               18
     385700           1.013               18
     385800           1.013               18
     385900           1.013               18
     386000           1.013               18
     386100           1.013               18
     386200           1.013               18
     386300           1.013               18
     386400           1.013               18
     386500           1.013               18
     386600           1.013               18
     386700           1.013               18
     386800           1.013               18
     386900           1.013               18
     387000           1.013               18
     387100           1.013               18
     387200           1.013               18
     387300           1.013               18
     387400           1.013               18
     387500           1.013               18
     387600           1.013               18
     387700           1.013               18
     387800           1.013               18
     387900           1.013               18
     388000           1.013               18
     388100           1.013               18
     388200           1.013               18
     388300           1.013               18
     388400           1.013               18
     388500           1.013               18
     388600           1.013               18
     388700           1.013               18
     388800           1.013               18
     388900           1.013               18
     389000           1.013               18
     389100           1.013               18
     389200           1.013               18
     389300           1.013               18
     389400           1.013               18
     389500           1.013               18
     389600           1.013               18
     389700           1.013               18
     389800           1.013               18
     389900           1.013               18
     390000           1.013               18
     390100           1.013               18
     390200           1.013               18
     390300           1.013               18
     390400           1.013               18
     390500           1.013               18
     390600           1.013               18
     390700           1.013               18
     390800           1.013               18
     390900           1.013               18
     391000           1.013               18
     391100           1.013               18
     391200           1.013               18
     391300           1.013               18
     391400           1.013               18
     391500           1.013               18
     391600           1.013               18
     391700           1.013               18
     391800           1.013               18
     391900           1.013               18
     392000           1.013               18
     392100           1.013               18
     392200           1.013               18
     392300           1.013               18
     392400           1.013               18
     392500           1.013               18
     392600           1.013               18
     392700           1.013               18
     392800           1.013               18
     392900           1.013               18
     393000           1.013               18
     393100           1.013               18
     393200           1.013               18
     393300           1.013               18
     393400           1.013               18
     393500           1.013               18
     393600           1.013               18
     393700           1.013               18
     393800           1.013               18
     393900           1.013               18
     394000           1.013               18
     394100           1.013               18
     394200           1.013               18
     394300           1.013               18
     394400           1.013               18
     394500           1.013               18
     394600           1.013               18
     394700           1.013               18
     394800           1.013               18
     394900           1.013               18
     395000           1.013               18
     395100           1.013               18
     395200           1.013               18
     395300           1.013               18
     395400           1.013               18
     395500           1.013               18
     395600           1.013               18
     395700           1.013               18
     395800           1.013               18
     395900           1.013               18
     396000           1.013               18
     396100           1.013               18
     396200           1.013               18
     396300           1.013               18
     396400           1.013               18
     396500           1.013               18
     396600           1.013               18
     396700           1.013               18
     396800           1.013               18
     396900           1.013               18
     397000           1.013               18
     397100           1.013               18
     397200           1.013               18
     397300           1.013               18
     397400           1.013               18
     397500           1.013               18
     397600           1.013               18
     397700           1.013               18
     397800           1.013               18
     397900           1.013               18
     398000           1.013               18
     398100           1.013               18
     398200           1.013               18
     398300           1.013               18
     398400           1.012               18
     398500           1.012               18
     398600           1.012               18
     398700           1.012               18
     398800           1.012               18
     398900           1.012               18
     399000           1.012               18
     399100           1.012               18
     399200           1.012               18
     399300           1.012               18
     399400           1.012               18
     399500           1.012               18
     399600           1.012               18
     399700           1.012               18
     399800           1.012               18
     399900           1.012               18
     400000           1.012               18
     400100           1.012               18
     400200           1.012               18
     400300           1.012               18
     400400           1.012               18
     400500           1.012               18
     400600           1.012               18
     400700           1.012               18
     400800           1.012               18
     400900           1.012               18
     401000           1.012               18
     401100           1.012               18
     401200           1.012               18
     401300           1.012               18
     401400           1.012               18
     401500           1.012               18
     401600           1.012               18
     401700           1.012               18
     401800           1.012               18
     401900           1.012               18
     402000           1.012               18
     402100           1.012               18
     402200           1.012               18
     402300           1.012               18
     402400           1.012               18
     402500           1.012               18
     402600           1.012               18
     402700           1.012               18
     402800           1.012               18
     402900           1.012               18
     403000           1.012               18
     403100           1.012               18
     403200           1.012               18
     403300           1.012               18
     403400           1.011               18
     403500           1.011               18
     403600           1.011               18
     403700           1.011               18
     403800           1.011               18
     403900           1.011               18
     404000           1.011               18
     404100           1.011               18
     404200           1.011               18
     404300           1.011               18
     404400           1.011               18
     404500           1.011               18
     404600           1.011               18
     404700           1.011               18
     404800           1.011               18
     404900           1.011               18
     405000           1.011               18
     405100           1.011               18
     405200           1.011               18
     405300           1.011               18
     405400           1.011               18
     405500           1.011               18
     405600           1.011               18
     405700           1.011               18
     405800           1.011               18
     405900           1.011               18
     406000           1.011               18
     406100           1.011               18
     406200           1.011               18
     406300           1.011               18
     406400           1.011               18
     406500           1.010               18
     406600           1.010               18
     406700           1.010               18
     406800           1.010               18
     406900           1.010               18
     407000           1.010               18
     407100           1.010               18
     407200           1.010               18
     407300           1.010               18
     407400           1.010               18
     407500           1.010               18
     407600           1.010               18
     407700           1.010               18
     407800           1.010               18
     407900           1.010               18
     408000           1.010               18
     408100           1.010               18
     408200           1.010               18
     408300           1.010               18
     408400           1.010               18
     408500           1.010               18
     408600           1.010               18
     408700           1.010               18
     408800           1.010               18
     408900           1.010               18
     409000           1.010               18
     409100           1.010               18
     409200           1.010               18
     409300           1.010               18
     409400           1.010               18
     409500           1.010               18
     409600           1.009               18
     409700           1.009               18
     409800           1.009               18
     409900           1.009               18
     410000           1.009               18
     410100           1.009               18
     410200           1.009               18
     410300           1.009               18
     410400           1.009               18
     410500           1.009               18
     410600           1.009               18
     410700           1.009               18
     410800           1.009               18
     410900           1.009               18
     411000           1.009               18
     411100           1.009               18
     411200           1.009               18
     411300           1.009               18
     411400           1.009               18
     411500           1.009               18
     411600           1.009               18
     411700           1.009               18
     411800           1.009               18
     411900           1.009               18
     412000           1.009               18
     412100           1.009               18
     412200           1.009               18
     412300           1.009               18
     412400           1.009               18
     412500           1.009               18
     412600           1.009               18
     412700           1.009               18
     412800           1.009               18
     412900           1.009               18
     413000           1.009               18
     413100           1.009               18
     413200           1.009               18
     413300           1.009               18
     413400           1.009               18
     413500           1.009               18
     413600           1.009               18
     413700           1.009               18
     413800           1.009               18
     413900           1.009               18
     414000           1.008               18
     414100           1.008               18
     414200           1.008               18
     414300           1.008               18
     414400           1.008               18
     414500           1.008               18
     414600           1.008               18
     414700           1.008               18
     414800           1.008               18
     414900           1.008               18
     415000           1.008               18
     415100           1.008               18
     415200           1.008               18
     415300           1.008               18
     415400           1.008               18
     415500           1.008               18
     415600           1.008               18
     415700           1.008               18
     415800           1.008               18
     415900           1.008               18
     416000           1.008               18
     416100           1.008               18
     416200           1.008               18
     416300           1.008               18
     416400           1.008               18
     416500           1.008               18
     416600           1.008               18
     416700           1.008               18
     416800           1.008               18
     416900           1.008               18
     417000           1.008               18
     417100           1.008               18
     417200           1.008               18
     417300           1.008               18
     417400           1.008               18
     417500           1.008               18
     417600           1.008               18
     417700           1.008               18
     417800           1.008               18
     417900           1.008               18
     418000           1.008               18
     418100           1.008               18
     418200           1.008               18
     418300           1.008               18
     418400           1.008               18
     418500           1.008               18
     418600           1.008               18
     418700           1.008               18
     418800           1.008               18
     418900           1.008               18
     419000           1.008               18
     419100           1.008               18
     419200           1.008               18
     419300           1.008               18
     419400           1.008               18
     419500           1.008               18
     419600           1.008               18
     419700           1.008               18
     419800           1.008               18
     419900           1.008               18
     420000           1.008               18
     420100           1.008               18
     420200           1.008               18
     420300           1.008               18
     420400           1.008               18
     420500           1.008               18
     420600           1.008               18
     420700           1.008               18
     420800           1.008               18
     420900           1.008               18
     421000           1.008               18
     421100           1.008               18
     421200           1.008               18
     421300           1.008               18
     421400           1.008               18
     421500           1.008               18
     421600           1.008               18
     421700           1.008               18
     421800           1.008               18
     421900           1.008               18
     422000           1.008               18
     422100           1.008               18
     422200           1.008               18
     422300           1.008               18
     422400           1.008               18
     422500           1.008               18
     422600           1.008               18
     422700           1.007               18
     422800           1.007               18
     422900           1.007               18
     423000           1.007               18
     423100           1.007               18
     423200           1.007               18
     423300           1.007               18
     423400           1.007               18
     423500           1.007               18
     423600           1.007               18
     423700           1.007               18
     423800           1.007               18
     423900           1.007               18
     424000           1.007               18
     424100           1.007               18
     424200           1.007               18
     424300           1.007               18
     424400           1.007               18
     424500           1.007               18
     424600           1.007               18
     424700           1.007               18
     424800           1.007               18
     424900           1.007               18
     425000           1.007               18
     425100           1.007               18
     425200           1.007               18
     425300           1.007               18
     425400           1.007               18
     425500           1.007               18
     425600           1.007               18
     425700           1.007               18
     425800           1.007               18
     425900           1.007               18
     426000           1.007               18
     426100           1.007               18
     426200           1.007               18
     426300           1.007               18
     426400           1.007               18
     426500           1.007               18
     426600           1.007               18
     426700           1.007               18
     426800           1.007               18
     426900           1.007               18
     427000           1.007               18
     427100           1.007               18
     427200           1.006               18
     427300           1.006               18
     427400           1.006               18
     427500           1.006               18
     427600           1.006               18
     427700           1.006               18
     427800           1.006               18
     427900           1.006               18
     428000           1.006               18
     428100           1.006               18
     428200           1.006               18
     428300           1.006               18
     428400           1.006               18
     428500           1.006               18
     428600           1.006               18
     428700           1.006               18
     428800           1.006               18
     428900           1.006               18
     429000           1.006               18
     429100           1.006               18
     429200           1.006               18
     429300           1.006               18
     429400           1.006               18
     429500           1.006               18
     429600           1.006               18
     429700           1.007               18
     429800           1.007               18
     429900           1.007               18
     430000           1.007               18
     430100           1.007               18
     430200           1.007               18
     430300           1.007               18
     430400           1.007               18
     430500           1.007               18
     430600           1.007               18
     430700           1.007               18
     430800           1.007               18
     430900           1.007               18
     431000           1.007               18
     431100           1.007               18
     431200           1.007               18
     431300           1.007               18
     431400           1.007               18
     431500           1.007               18
     431600           1.007               18
     431700           1.007               18
     431800           1.007               18
     431900           1.008               18
     432000           1.008               18
     432100           1.008               18
     432200           1.008               18
     432300           1.008               18
     432400           1.008               18
     432500           1.008               18
     432600           1.008               18
     432700           1.008               18
     432800           1.008               18
     432900           1.008               18
     433000           1.008               18
     433100           1.008               18
     433200           1.008               18
     433300           1.008               18
     433400           1.008               18
     433500           1.008               18
     433600           1.009               18
     433700           1.009               18
     433800           1.009               18
     433900           1.009               18
     434000           1.009               18
     434100           1.009               18
     434200           1.009               18
     434300           1.009               18
     434400           1.009               18
     434500           1.009               18
     434600           1.009               18
     434700           1.009               18
     434800           1.009               18
     434900           1.009               18
     435000           1.009               18
     435100           1.010               18
     435200           1.010               18
     435300           1.010               18
     435400           1.010               18
     435500           1.010               18
     435600           1.010               18
     435700           1.010               18
     435800           1.010               18
     435900           1.010               18
     436000           1.010               18
     436100           1.010               18
     436200           1.010               18
     436300           1.010               18
     436400           1.010               18
     436500           1.011               18
     436600           1.011               18
     436700           1.011               18
     436800           1.011               18
     436900           1.011               18
     437000           1.011               18
     437100           1.011               18
     437200           1.011               18
     437300           1.011               18
     437400           1.011               18
     437500           1.011               18
     437600           1.011               18
     437700           1.011               18
     437800           1.011               18
     437900           1.011               18
     438000           1.011               18
     438100           1.011               18
     438200           1.011               18
     438300           1.011               18
     438400           1.011               18
     438500           1.012               18
     438600           1.012               18
     438700           1.012               18
     438800           1.012               18
     438900           1.012               18
     439000           1.012               18
     439100           1.012               18
     439200           1.012               18
     439300           1.012               18
     439400           1.012               18
     439500           1.012               18
     439600           1.012               18
     439700           1.012               18
     439800           1.012               18
     439900           1.012               18
     440000           1.012               18
     440100           1.012               18
     440200           1.012               18
     440300           1.012               18
     440400           1.012               18
     440500           1.013               18
     440600           1.013               18
     440700           1.013               18
     440800           1.013               18
     440900           1.013               18
     441000           1.013               18
     441100           1.013               18
     441200           1.013               18
     441300           1.013               18
     441400           1.013               18
     441500           1.013               18
     441600           1.013               18
     441700           1.013               18
     441800           1.013               18
     441900           1.013               18
     442000           1.013               18
     442100           1.013               18
     442200           1.014               18
     442300           1.014               18
     442400           1.014               18
     442500           1.014               18
     442600           1.014               18
     442700           1.014               18
     442800           1.014               18
     442900           1.014               18
     443000           1.014               18
     443100           1.014               18
     443200           1.014               18
     443300           1.014               18
     443400           1.014               18
     443500           1.014               18
     443600           1.014               18
     443700           1.014               18
     443800           1.014               18
     443900           1.014               18
     444000           1.014               18
     444100           1.015               18
     444200           1.015               18
     444300           1.015               18
     444400           1.015               18
     444500           1.015               18
     444600           1.015               18
     444700           1.015               18
     444800           1.015               18
     444900           1.015               18
     445000           1.015               18
     445100           1.015               18
     445200           1.015               18
     445300           1.015               18
     445400           1.015               18
     445500           1.015               18
     445600           1.015               18
     445700           1.015               18
     445800           1.015               18
     445900           1.015               18
     446000           1.015               18
     446100           1.015               18
     446200           1.015               18
     446300           1.015               18
     446400           1.015               18
     446500           1.016               18
     446600           1.016               18
     446700           1.016               18
     446800           1.016               18
     446900           1.016               18
     447000           1.016               18
     447100           1.016               18
     447200           1.016               18
     447300           1.016               18
     447400           1.016               18
     447500           1.016               18
     447600           1.016               18
     447700           1.016               18
     447800           1.016               18
     447900           1.016               18
     448000           1.016               18
     448100           1.016               18
     448200           1.016               18
     448300           1.016               18
     448400           1.016               18
     448500           1.016               18
     448600           1.016               18
     448700           1.016               18
     448800           1.016               18
     448900           1.016               18
     449000           1.016               18
     449100           1.016               18
     449200           1.016               18
     449300           1.016               18
     449400           1.016               18
     449500           1.016               18
     449600           1.016               18
     449700           1.016               18
     449800           1.016               18
     449900           1.016               18
     450000           1.016               18
     450100           1.016               18
     450200           1.016               18
     450300           1.016               18
     450400           1.016               18
     450500           1.016               18
     450600           1.016               18
     450700           1.016               18
     450800           1.017               18
     450900           1.017               18
     451000           1.017               18
     451100           1.017               18
     451200           1.017               18
     451300           1.017               18
     451400           1.017               18
     451500           1.017               18
     451600           1.017               18
     451700           1.017               18
     451800           1.017               18
     451900           1.017               18
     452000           1.017               18
     452100           1.017               18
     452200           1.017               18
     452300           1.017               18
     452400           1.017               18
     452500           1.017               18
     452600           1.017               18
     452700           1.017               18
     452800           1.018               18
     452900           1.018               18
     453000           1.018               18
     453100           1.018               18
     453200           1.018               18
     453300           1.018               18
     453400           1.018               18
     453500           1.018               18
     453600           1.018               18
     453700           1.018               18
     453800           1.018               18
     453900           1.018               18
     454000           1.018               18
     454100           1.018               18
     454200           1.018               18
     454300           1.018               18
     454400           1.018               18
     454500           1.018               18
     454600           1.018               18
     454700           1.018               18
     454800           1.019               18
     454900           1.019               18
     455000           1.019               18
     455100           1.019               18
     455200           1.019               18
     455300           1.019               18
     455400           1.019               18
     455500           1.019               18
     455600           1.019               18
     455700           1.019               18
     455800           1.019               18
     455900           1.019               18
     456000           1.019               18
     456100           1.019               18
     456200           1.019               18
     456300           1.019               18
     456400           1.019               18
     456500           1.019               18
     456600           1.019               18
     456700           1.019               18
     456800           1.019               18
     456900           1.019               18
     457000           1.019               18
     457100           1.019               18
     457200           1.019               18
     457300           1.019               18
     457400           1.019               18
     457500           1.019               18
     457600           1.019               18
     457700           1.019               18
     457800           1.019               18
     457900           1.019               18
     458000           1.019               18
     458100           1.019               18
     458200           1.019               18
     458300           1.019               18
     458400           1.019               18
     458500           1.019               18
     458600           1.019               18
     458700           1.019               18
     458800           1.019               18
     458900           1.019               18
     459000           1.019               18
     459100           1.019               18
     459200           1.019               18
     459300           1.019               18
     459400           1.019               18
     459500           1.019               18
     459600           1.019               18
     459700           1.019               18
     459800           1.019               18
     459900           1.019               18
     460000           1.019               18
     460100           1.019               18
     460200           1.019               18
     460300           1.019               18
     460400           1.019               18
     460500           1.019               18
     460600           1.019               18
     460700           1.019               18
     460800           1.019               18
     460900           1.019               18
     461000           1.019               18
     461100           1.019               18
     461200           1.019               18
     461300           1.019               18
     461400           1.019               18
     461500           1.019               18
     461600           1.019               18
     461700           1.019               18
     461800           1.019               18
     461900           1.019               18
     462000           1.019               18
     462100           1.020               18
     462200           1.020               18
     462300           1.020               18
     462400           1.020               18
     462500           1.020               18
     462600           1.020               18
     462700           1.020               18
     462800           1.020               18
     462900           1.020               18
     463000           1.020               18
     463100           1.020               18
     463200           1.020               18
     463300           1.020               18
     463400           1.020               18
     463500           1.020               18
     463600           1.020               18
     463700           1.020               18
     463800           1.020               18
     463900           1.020               18
     464000           1.020               18
     464100           1.020               18
     464200           1.020               18
     464300           1.020               18
     464400           1.020               18
     464500           1.020               18
     464600           1.020               18
     464700           1.020               18
     464800           1.020               18
     464900           1.020               18
     465000           1.020               18
     465100           1.020               18
     465200           1.020               18
     465300           1.020               18
     465400           1.020               18
     465500           1.020               18
     465600           1.020               18
     465700           1.020               18
     465800           1.020               18
     465900           1.020               18
     466000           1.020               18
     466100           1.020               18
     466200           1.020               18
     466300           1.020               18
     466400           1.020               18
     466500           1.020               18
     466600           1.020               18
     466700           1.020               18
     466800           1.020               18
     466900           1.020               18
     467000           1.020               18
     467100           1.020               18
     467200           1.020               18
     467300           1.020               18
     467400           1.020               18
     467500           1.020               18
     467600           1.020               18
     467700           1.020               18
     467800           1.020               18
     467900           1.020               18
     468000           1.020               18
     468100           1.020               18
     468200           1.020               18
     468300           1.020               18
     468400           1.020               18
     468500           1.020               18
     468600           1.020               18
     468700           1.020               18
     468800           1.020               18
     468900           1.020               18
     469000           1.020               18
     469100           1.020               18
     469200           1.020               18
     469300           1.020               18
     469400           1.020               18
     469500           1.020               18
     469600           1.020               18
     469700           1.020               18
     469800           1.020               18
     469900           1.020               18
     470000           1.020               18
     470100           1.020               18
     470200           1.020               18
     470300           1.020               18
     470400           1.020               18
     470500           1.020               18
     470600           1.020               18
     470700           1.020               18
     470800           1.020               18
     470900           1.020               18
     471000           1.020               18
     471100           1.020               18
     471200           1.020               18
     471300           1.020               18
     471400           1.020               18
     471500           1.020               18
     471600           1.020               18
     471700           1.020               18
     471800           1.020               18
     471900           1.020               18
     472000           1.020               18
     472100           1.020               18
     472200           1.020               18
     472300           1.020               18
     472400           1.020               18
     472500           1.020               18
     472600           1.020               18
     472700           1.020               18
     472800           1.020               18
     472900           1.020               18
     473000           1.020               18
     473100           1.020               18
     473200           1.020               18
     473300           1.020               18
     473400           1.020               18
     473500           1.020               18
     473600           1.020               18
     473700           1.020               18
     473800           1.020               18
     473900           1.020               18
     474000           1.020               18
     474100           1.020               18
     474200           1.020               18
     474300           1.020               18
     474400           1.020               18
     474500           1.020               18
     474600           1.020               18
     474700           1.020               18
     474800           1.020               18
     474900           1.020               18
     475000           1.020               18
     475100           1.020               18
     475200           1.020               18
     475300           1.020               18
     475400           1.020               18
     475500           1.020               18
     475600           1.020               18
     475700           1.020               18
     475800           1.020               18
     475900           1.020               18
     476000           1.020               18
     476100           1.020               18
     476200           1.020               18
     476300           1.020               18
     476400           1.020               18
     476500           1.020               18
     476600           1.020               18
     476700           1.020               18
     476800           1.020               18
     476900           1.020               18
     477000           1.020               18
     477100           1.020               18
     477200           1.020               18
     477300           1.020               18
     477400           1.020               18
     477500           1.020               18
     477600           1.020               18
     477700           1.020               18
     477800           1.020               18
     477900           1.020               18
     478000           1.020               18
     478100           1.020               18
     478200           1.020               18
     478300           1.020               18
     478400           1.020               18
     478500           1.020               18
     478600           1.020               18
     478700           1.020               18
     478800           1.020               18
     478900           1.020               18
     479000           1.020               18
     479100           1.020               18
     479200           1.020               18
     479300           1.020               18
     479400           1.020               18
     479500           1.020               18
     479600           1.020               18
     479700           1.020               18
     479800           1.020               18
     479900           1.020               18
     480000           1.020               18
     480100           1.020               18
     480200           1.020               18
     480300           1.020               18
     480400           1.020               18
     480500           1.020               18
     480600           1.020               18
     480700           1.020               18
     480800           1.020               18
     480900           1.020               18
     481000           1.020               18
     481100           1.020               18
     481200           1.020               18
     481300           1.020               18
     481400           1.020               18
     481500           1.020               18
     481600           1.020               18
     481700           1.020               18
     481800           1.020               18
     481900           1.020               18
     482000           1.020               18
     482100           1.020               18
     482200           1.020               18
     482300           1.020               18
     482400           1.020               18
     482500           1.020               18
     482600           1.020               18
     482700           1.020               18
     482800           1.020               18
     482900           1.020               18
     483000           1.020               18
     483100           1.020               18
     483200           1.020               18
     483300           1.020               18
     483400           1.020               18
     483500           1.020               18
     483600           1.020               18
     483700           1.020               18
     483800           1.020               18
     483900           1.020               18
     484000           1.020               18
     484100           1.020               18
     484200           1.020               18
     484300           1.020               18
     484400           1.020               18
     484500           1.020               18
     484600           1.020               18
     484700           1.020               18
     484800           1.020               18
     484900           1.020               18
     485000           1.020               18
     485100           1.020               18
     485200           1.020               18
     485300           1.020               18
     485400           1.020               18
     485500           1.020               18
     485600           1.020               18
     485700           1.020               18
     485800           1.020               18
     485900           1.020               18
     486000           1.020               18
     486100           1.020               18
     486200           1.020               18
     486300           1.020               18
     486400           1.020               18
     486500           1.020               18
     486600           1.019               18
     486700           1.019               18
     486800           1.019               18
     486900           1.019               18
     487000           1.019               18
     487100           1.019               18
     487200           1.019               18
     487300           1.019               18
     487400           1.019               18
     487500           1.019               18
     487600           1.019               18
     487700           1.019               18
     487800           1.019               18
     487900           1.019               18
     488000           1.019               18
     488100           1.019               18
     488200           1.019               18
     488300           1.019               18
     488400           1.019               18
     488500           1.019               18
     488600           1.019               18
     488700           1.019               18
     488800           1.019               18
     488900           1.019               18
     489000           1.019               18
     489100           1.019               18
     489200           1.019               18
     489300           1.019               18
     489400           1.019               18
     489500           1.019               18
     489600           1.019               18
     489700           1.019               18
     489800           1.019               18
     489900           1.019               18
     490000           1.019               18
     490100           1.019               18
     490200           1.019               18
     490300           1.019               18
     490400           1.019               18
     490500           1.019               18
     490600           1.019               18
     490700           1.019               18
     490800           1.019               18
     490900           1.019               18
     491000           1.019               18
     491100           1.019               18
     491200           1.019               18
     491300           1.019               18
     491400           1.019               18
     491500           1.019               18
     491600           1.019               18
     491700           1.019               18
     491800           1.019               18
     491900           1.019               18
     492000           1.019               18
     492100           1.019               18
     492200           1.019               18
     492300           1.019               18
     492400           1.019               18
     492500           1.019               18
     492600           1.019               18
     492700           1.019               18
     492800           1.019               18
     492900           1.019               18
     493000           1.019               18
     493100           1.019               18
     493200           1.019               18
     493300           1.019               18
     493400           1.019               18
     493500           1.019               18
     493600           1.019               18
     493700           1.019               18
     493800           1.019               18
     493900           1.019               18
     494000           1.019               18
     494100           1.019               18
     494200           1.019               18
     494300           1.019               18
     494400           1.019               18
     494500           1.019               18
     494600           1.019               18
     494700           1.019               18
     494800           1.019               18
     494900           1.019               18
     495000           1.019               18
     495100           1.019               18
     495200           1.019               18
     495300           1.019               18
     495400           1.019               18
     495500           1.019               18
     495600           1.019               18
     495700           1.019               18
     495800           1.019               18
     495900           1.019               18
     496000           1.019               18
     496100           1.019               18
     496200           1.019               18
     496300           1.019               18
     496400           1.019               18
     496500           1.019               18
     496600           1.019               18
     496700           1.019               18
     496800           1.019               18
     496900           1.019               18
     497000           1.019               18
     497100           1.019               18
     497200           1.019               18
     497300           1.019               18
     497400           1.019               18
     497500           1.019               18
     497600           1.019               18
     497700           1.019               18
     497800           1.019               18
     497900           1.019               18
     498000           1.019               18
     498100           1.019               18
     498200           1.019               18
     498300           1.019               18
     498400           1.019               18
     498500           1.019               18
     498600           1.019               18
     498700           1.019               18
     498800           1.019               18
     498900           1.019               18
     499000           1.019               18
     499100           1.019               18
     499200           1.019               18
     499300           1.019               18
     499400           1.019               18
     499500           1.019               18
     499600           1.019               18
     499700           1.019               18
     499800           1.019               18
     499900           1.019               18
     500000           1.019               18
     500100           1.019               18
     500200           1.019               18
     500300           1.019               18
     500400           1.019               18
     500500           1.019               18
     500600           1.019               18
     500700           1.019               18
     500800           1.019               18
     500900           1.019               18
     501000           1.019               18
     501100           1.019               18
     501200           1.019               18
     501300           1.019               18
     501400           1.019               18
     501500           1.019               18
     501600           1.019               18
     501700           1.019               18
     501800           1.019               18
     501900           1.019               18
     502000           1.019               18
     502100           1.019               18
     502200           1.019               18
     502300           1.019               18
     502400           1.019               18
     502500           1.019               18
     502600           1.019               18
     502700           1.019               18
     502800           1.019               18
     502900           1.019               18
     503000           1.019               18
     503100           1.019               18
     503200           1.019               18
     503300           1.019               18
     503400           1.019               18
     503500           1.019               18
     503600           1.019               18
     503700           1.019               18
     503800           1.019               18
     503900           1.019               18
     504000           1.019               18
     504100           1.019               18
     504200           1.019               18
     504300           1.019               18
     504400           1.019               18
     504500           1.019               18
     504600           1.019               18
     504700           1.019               18
     504800           1.019               18
     504900           1.019               18
     505000           1.019               18
     505100           1.019               18
     505200           1.019               18
     505300           1.019               18
     505400           1.019               18
     505500           1.019               18
     505600           1.019               18
     505700           1.019               18
     505800           1.019               18
     505900           1.019               18
     506000           1.019               18
     506100           1.019               18
     506200           1.019               18
     506300           1.019               18
     506400           1.019               18
     506500           1.019               18
     506600           1.019               18
     506700           1.019               18
     506800           1.019               18
     506900           1.019               18
     507000           1.019               18
     507100           1.019               18
     507200           1.019               18
     507300           1.019               18
     507400           1.019               18
     507500           1.019               18
     507600           1.019               18
     507700           1.019               18
     507800           1.019               18
     507900           1.019               18
     508000           1.019               18
     508100           1.019               18
     508200           1.019               18
     508300           1.019               18
     508400           1.019               18
     508500           1.019               18
     508600           1.019               18
     508700           1.019               18
     508800           1.019               18
     508900           1.019               18
     509000           1.019               18
     509100           1.019               18
     509200           1.019               18
     509300           1.019               18
     509400           1.019               18
     509500           1.019               18
     509600           1.019               18
     509700           1.019               18
     509800           1.019               18
     509900           1.019               18
     510000           1.019               18
     510100           1.019               18
     510200           1.019               18
     510300           1.019               18
     510400           1.019               18
     510500           1.019               18
     510600           1.019               18
     510700           1.019               18
     510800           1.019               18
     510900           1.019               18
     511000           1.019               18
     511100           1.019               18
     511200           1.019               18
     511300           1.019               18
     511400           1.019               18
     511500           1.019               18
     511600           1.019               18
     511700           1.019               18
     511800           1.019               18
     511900           1.019               18
     512000           1.019               18
     512100           1.019               18
     512200           1.019               18
     512300           1.019               18
     512400           1.019               18
     512500           1.019               18
     512600           1.019               18
     512700           1.019               18
     512800           1.019               18
     512900           1.019               18
     513000           1.019               18
     513100           1.019               18
     513200           1.019               18
     513300           1.019               18
     513400           1.019               18
     513500           1.019               18
     513600           1.019               18
     513700           1.019               18
     513800           1.019               18
     513900           1.019               18
     514000           1.019               18
     514100           1.019               18
     514200           1.019               18
     514300           1.019               18
     514400           1.019               18
     514500           1.019               18
     514600           1.019               18
     514700           1.019               18
     514800           1.019               18
     514900           1.019               18
     515000           1.019               18
     515100           1.019               18
     515200           1.019               18
     515300           1.019               18
     515400           1.019               18
     515500           1.019               18
     515600           1.019               18
     515700           1.019               18
     515800           1.019               18
     515900           1.019               18
     516000           1.019               18
     516100           1.019               18
     516200           1.019               18
     516300           1.019               18
     516400           1.019               18
     516500           1.019               18
     516600           1.019               18
     516700           1.019               18
     516800           1.019               18
     516900           1.019               18
     517000           1.019               18
     517100           1.019               18
     517200           1.019               18
     517300           1.019               18
     517400           1.019               18
     517500           1.019               18
     517600           1.019               18
     517700           1.019               18
     517800           1.019               18
     517900           1.019               18
     518000           1.019               18
     518100           1.019               18
     518200           1.019               18
     518300           1.019               18
     518400           1.019               18
     518500           1.019               18
     518600           1.019               18
     518700           1.019               18
     518800           1.019               18
     518900           1.019               18
     519000           1.019               18
     519100           1.019               18
     519200           1.019               18
     519300           1.019               18
     519400           1.020               18
     519500           1.020               18
     519600           1.020               18
     519700           1.020               18
     519800           1.020               18
     519900           1.020               18
     520000           1.020               18
     520100           1.020               18
     520200           1.020               18
     520300           1.020               18
     520400           1.020               18
     520500           1.020               18
     520600           1.020               18
     520700           1.020               18
     520800           1.020               18
     520900           1.020               18
     521000           1.020               18
     521100           1.020               18
     521200           1.020               18
     521300           1.020               18
     521400           1.020               18
     521500           1.020               18
     521600           1.020               18
     521700           1.020               18
     521800           1.020               18
     521900           1.020               18
     522000           1.020               18
     522100           1.020               18
     522200           1.020               18
     522300           1.020               18
     522400           1.020               18
     522500           1.020               18
     522600           1.020               18
     522700           1.020               18
     522800           1.020               18
     522900           1.020               18
     523000           1.020               18
     523100           1.020               18
     523200           1.020               18
     523300           1.020               18
     523400           1.020               18
     523500           1.020               18
     523600           1.020               18
     523700           1.020               18
     523800           1.020               18
     523900           1.020               18
     524000           1.020               18
     524100           1.020               18
     524200           1.020               18
     524300           1.020               18
     524400           1.020               18
     524500           1.020               18
     524600           1.020               18
     524700           1.020               18
     524800           1.020               18
     524900           1.020               18
     525000           1.020               18
     525100           1.020               18
     525200           1.020               18
     525300           1.020               18
     525400           1.020               18
     525500           1.020               18
     525600           1.020               18
     525700           1.020               18
     525800           1.020               18
     525900           1.020               18
     526000           1.019               18
     526100           1.019               18
     526200           1.019               18
     526300           1.019               18
     526400           1.019               18
     526500           1.019               18
     526600           1.019               18
     526700           1.019               18
     526800           1.019               18
     526900           1.019               18
     527000           1.019               18
     527100           1.019               18
     527200           1.019               18
     527300           1.019               18
     527400           1.019               18
     527500           1.019               18
     527600           1.019               18
     527700           1.019               18
     527800           1.019               18
     527900           1.019               18
     528000           1.019               18
     528100           1.019               18
     528200           1.019               18
     528300           1.019               18
     528400           1.019               18
     528500           1.020               18
     528600           1.019               18
     528700           1.019               18
     528800           1.019               18
     528900           1.019               18
     529000           1.019               18
     529100           1.019               18
     529200           1.019               18
     529300           1.019               18
     529400           1.019               18
     529500           1.019               18
     529600           1.019               18
     529700           1.019               18
     529800           1.019               18
     529900           1.019               18
     530000           1.019               18
     530100           1.019               18
     530200           1.019               18
     530300           1.019               18
     530400           1.019               18
     530500           1.019               18
     530600           1.019               18
     530700           1.019               18
     530800           1.019               18
     530900           1.019               18
     531000           1.019               18
     531100           1.019               18
     531200           1.019               18
     531300           1.019               18
     531400           1.019               18
     531500           1.019               18
     531600           1.019               18
     531700           1.019               18
     531800           1.019               18
     531900           1.019               18
     532000           1.019               18
     532100           1.019               18
     532200           1.019               18
     532300           1.019               18
     532400           1.019               18
     532500           1.019               18
     532600           1.019               18
     532700           1.019               18
     532800           1.019               18
     532900           1.019               18
     533000           1.019               18
     533100           1.019               18
     533200           1.019               18
     533300           1.019               18
     533400           1.019               18
     533500           1.019               18
     533600           1.019               18
     533700           1.019               18
     533800           1.019               18
     533900           1.019               18
     534000           1.019               18
     534100           1.019               18
     534200           1.019               18
     534300           1.019               18
     534400           1.019               18
     534500           1.019               18
     534600           1.019               18
     534700           1.019               18
     534800           1.019               18
     534900           1.019               18
     535000           1.019               18
     535100           1.019               18
     535200           1.019               18
     535300           1.019               18
     535400           1.019               18
     535500           1.019               18
     535600           1.019               18
     535700           1.019               18
     535800           1.019               18
     535900           1.019               18
     536000           1.019               18
     536100           1.019               18
     536200           1.019               18
     536300           1.019               18
     536400           1.019               18
     536500           1.019               18
     536600           1.019               18
     536700           1.019               18
     536800           1.019               18
     536900           1.019               18
     537000           1.019               18
     537100           1.019               18
     537200           1.019               18
     537300           1.019               18
     537400           1.019               18
     537500           1.019               18
     537600           1.019               18
     537700           1.019               18
     537800           1.019               18
     537900           1.019               18
     538000           1.019               18
     538100           1.019               18
     538200           1.019               18
     538300           1.019               18
     538400           1.019               18
     538500           1.019               18
     538600           1.019               18
     538700           1.019               18
     538800           1.019               18
     538900           1.019               18
     539000           1.019               18
     539100           1.019               18
     539200           1.019               18
     539300           1.019               18
     539400           1.019               18
     539500           1.018               18
     539600           1.018               18
     539700           1.018               18
     539800           1.018               18
     539900           1.018               18
     540000           1.018               18
     540100           1.018               18
     540200           1.018               18
     540300           1.018               18
     540400           1.018               18
     540500           1.018               18
     540600           1.018               18
     540700           1.018               18
     540800           1.018               18
     540900           1.018               18
     541000           1.018               18
     541100           1.018               18
     541200           1.018               18
     541300           1.018               18
     541400           1.018               18
     541500           1.018               18
     541600           1.018               18
     541700           1.018               18
     541800           1.018               18
     541900           1.018               18
     542000           1.018               18
     542100           1.018               18
     542200           1.018               18
     542300           1.018               18
     542400           1.018               18
     542500           1.018               18
     542600           1.018               18
     542700           1.018               18
     542800           1.017               18
     542900           1.017               18
     543000           1.017               18
     543100           1.017               18
     543200           1.017               18
     543300           1.017               18
     543400           1.017               18
     543500           1.017               18
     543600           1.017               18
     543700           1.017               18
     543800           1.017               18
     543900           1.017               18
     544000           1.017               18
     544100           1.017               18
     544200           1.017               18
     544300           1.017               18
     544400           1.017               18
     544500           1.017               18
     544600           1.017               18
     544700           1.017               18
     544800           1.017               18
     544900           1.017               18
     545000           1.017               18
     545100           1.017               18
     545200           1.017               18
     545300           1.017               18
     545400           1.017               18
     545500           1.017               18
     545600           1.017               18
     545700           1.017               18
     545800           1.017               18
     545900           1.017               18
     546000           1.017               18
     546100           1.017               18
     546200           1.017               18
     546300           1.017               18
     546400           1.017               18
     546500           1.017               18
     546600           1.017               18
     546700           1.017               18
     546800           1.017               18
     546900           1.017               18
     547000           1.017               18
     547100           1.017               18
     547200           1.017               18
     547300           1.017               18
     547400           1.017               18
     547500           1.017               18
     547600           1.017               18
     547700           1.017               18
     547800           1.017               18
     547900           1.017               18
     548000           1.017               18
     548100           1.017               18
     548200           1.017               18
     548300           1.017               18
     548400           1.017               18
     548500           1.017               18
     548600           1.017               18
     548700           1.017               18
     548800           1.017               18
     548900           1.017               18
     549000           1.017               18
     549100           1.017               18
     549200           1.017               18
     549300           1.017               18
     549400           1.017               18
     549500           1.017               18
     549600           1.017               18
     549700           1.017               18
     549800           1.017               18
     549900           1.016               18
     550000           1.016               18
     550100           1.016               18
     550200           1.016               18
     550300           1.016               18
     550400           1.016               18
     550500           1.016               18
     550600           1.016               18
     550700           1.016               18
     550800           1.016               18
     550900           1.016               18
     551000           1.016               18
     551100           1.016               18
     551200           1.016               18
     551300           1.016               18
     551400           1.016               18
     551500           1.016               18
     551600           1.016               18
     551700           1.016               18
     551800           1.016               18
     551900           1.016               18
     552000           1.016               18
     552100           1.016               18
     552200           1.016               18
     552300           1.016               18
     552400           1.016               18
     552500           1.016               18
     552600           1.016               18
     552700           1.016               18
     552800           1.016               18
     552900           1.016               18
     553000           1.016               18
     553100           1.016               18
     553200           1.016               18
     553300           1.016               18
     553400           1.016               18
     553500           1.016               18
     553600           1.016               18
     553700           1.016               18
     553800           1.016               18
     553900           1.016               18
     554000           1.016               18
     554100           1.016               18
     554200           1.016               18
     554300           1.016               18
     554400           1.016               18
     554500           1.016               18
     554600           1.016               18
     554700           1.016               18
     554800           1.016               18
     554900           1.016               18
     555000           1.016               18
     555100           1.016               18
     555200           1.016               18
     555300           1.016               18
     555400           1.016               18
     555500           1.016               18
     555600           1.016               18
     555700           1.016               18
     555800           1.016               18
     555900           1.016               18
     556000           1.015               18
     556100           1.015               18
     556200           1.015               18
     556300           1.015               18
     556400           1.015               18
     556500           1.015               18
     556600           1.015               18
     556700           1.015               18
     556800           1.015               18
     556900           1.015               18
     557000           1.015               18
     557100           1.015               18
     557200           1.015               18
     557300           1.015               18
     557400           1.015               18
     557500           1.015               18
     557600           1.015               18
     557700           1.015               18
     557800           1.015               18
     557900           1.015               18
     558000           1.015               18
     558100           1.015               18
     558200           1.015               18
     558300           1.015               18
     558400           1.015               18
     558500           1.015               18
     558600           1.015               18
     558700           1.015               18
     558800           1.015               18
     558900           1.015               18
     559000           1.015               18
     559100           1.015               18
     559200           1.015               18
     559300           1.015               18
     559400           1.015               18
     559500           1.015               18
     559600           1.015               18
     559700           1.015               18
     559800           1.015               18
     559900           1.015               18
     560000           1.015               18
     560100           1.015               18
     560200           1.015               18
     560300           1.015               18
     560400           1.015               18
     560500           1.015               18
     560600           1.015               18
     560700           1.015               18
     560800           1.015               18
     560900           1.015               18
     561000           1.015               18
     561100           1.015               18
     561200           1.015               18
     561300           1.015               18
     561400           1.015               18
     561500           1.015               18
     561600           1.015               18
     561700           1.015               18
     561800           1.015               18
     561900           1.015               18
     562000           1.015               18
     562100           1.015               18
     562200           1.015               18
     562300           1.015               18
     562400           1.015               18
     562500           1.015               18
     562600           1.015               18
     562700           1.015               18
     562800           1.015               18
     562900           1.015               18
     563000           1.015               18
     563100           1.015               18
     563200           1.015               18
     563300           1.015               18
     563400           1.015               18
     563500           1.015               18
     563600           1.015               18
     563700           1.015               18
     563800           1.015               18
     563900           1.015               18
     564000           1.015               18
     564100           1.015               18
     564200           1.015               18
     564300           1.015               18
     564400           1.015               18
     564500           1.015               18
     564600           1.015               18
     564700           1.015               18
     564800           1.015               18
     564900           1.015               18
     565000           1.015               18
     565100           1.015               18
     565200           1.015               18
     565300           1.015               18
     565400           1.015               18
     565500           1.015               18
     565600           1.015               18
     565700           1.015               18
     565800           1.015               18
     565900           1.015               18
     566000           1.015               18
     566100           1.015               18
     566200           1.015               18
     566300           1.015               18
     566400           1.015               18
     566500           1.015               18
     566600           1.015               18
     566700           1.015               18
     566800           1.015               18
     566900           1.015               18
     567000           1.015               18
     567100           1.015               18
     567200           1.015               18
     567300           1.015               18
     567400           1.015               18
     567500           1.015               18
     567600           1.015               18
     567700           1.015               18
     567800           1.015               18
     567900           1.014               18
     568000           1.014               18
     568100           1.014               18
     568200           1.014               18
     568300           1.014               18
     568400           1.014               18
     568500           1.014               18
     568600           1.014               18
     568700           1.014               18
     568800           1.014               18
     568900           1.014               18
     569000           1.014               18
     569100           1.014               18
     569200           1.014               18
     569300           1.014               18
     569400           1.014               18
     569500           1.014               18
     569600           1.014               18
     569700           1.014               18
     569800           1.014               18
     569900           1.014               18
     570000           1.014               18
     570100           1.014               18
     570200           1.014               18
     570300           1.014               18
     570400           1.014               18
     570500           1.014               18
     570600           1.014               18
     570700           1.014               18
     570800           1.014               18
     570900           1.014               18
     571000           1.014               18
     571100           1.014               18
     571200           1.014               18
     571300           1.014               18
     571400           1.014               18
     571500           1.014               18
     571600           1.014               18
     571700           1.014               18
     571800           1.014               18
     571900           1.014               18
     572000           1.014               18
     572100           1.014               18
     572200           1.014               18
     572300           1.014               18
     572400           1.014               18
     572500           1.014               18
     572600           1.014               18
     572700           1.014               18
     572800           1.014               18
     572900           1.014               18
     573000           1.014               18
     573100           1.014               18
     573200           1.014               18
     573300           1.014               18
     573400           1.014               18
     573500           1.014               18
     573600           1.014               18
     573700           1.014               18
     573800           1.014               18
     573900           1.014               18
     574000           1.014               18
     574100           1.014               18
     574200           1.014               18
     574300           1.014               18
     574400           1.014               18
     574500           1.014               18
     574600           1.014               18
     574700           1.014               18
     574800           1.014               18
     574900           1.014               18
     575000           1.014               18
     575100           1.014               18
     575200           1.014               18
     575300           1.014               18
     575400           1.014               18
     575500           1.014               18
     575600           1.014               18
     575700           1.014               18
     575800           1.014               18
     575900           1.014               18
     576000           1.014               18
     576100           1.014               18
     576200           1.014               18
     576300           1.014               18
     576400           1.014               18
     576500           1.015               18
     576600           1.015               18
     576700           1.015               18
     576800           1.015               18
     576900           1.015               18
     577000           1.015               18
     577100           1.015               18
     577200           1.015               18
     577300           1.015               18
     577400           1.015               18
     577500           1.015               18
     577600           1.015               18
     577700           1.015               18
     577800           1.015               18
     577900           1.015               18
     578000           1.015               18
     578100           1.015               18
     578200           1.015               18
     578300           1.015               18
     578400           1.015               18
     578500           1.015               18
     578600           1.015               18
     578700           1.015               18
     578800           1.015               18
     578900           1.015               18
     579000           1.015               18
     579100           1.015               18
     579200           1.015               18
     579300           1.015               18
     579400           1.015               18
     579500           1.015               18
     579600           1.015               18
     579700           1.015               18
     579800           1.015               18
     579900           1.015               18
     580000           1.015               18
     580100           1.015               18
     580200           1.015               18
     580300           1.015               18
     580400           1.015               18
     580500           1.015               18
     580600           1.015               18
     580700           1.015               18
     580800           1.015               18
     580900           1.015               18
     581000           1.015               18
     581100           1.015               18
     581200           1.015               18
     581300           1.015               18
     581400           1.015               18
     581500           1.015               18
     581600           1.015               18
     581700           1.015               18
     581800           1.015               18
     581900           1.015               18
     582000           1.015               18
     582100           1.015               18
     582200           1.015               18
     582300           1.015               18
     582400           1.015               18
     582500           1.015               18
     582600           1.015               18
     582700           1.015               18
     582800           1.015               18
     582900           1.015               18
     583000           1.015               18
     583100           1.015               18
     583200           1.015               18
     583300           1.015               18
     583400           1.015               18
     583500           1.015               18
     583600           1.015               18
     583700           1.015               18
     583800           1.014               18
     583900           1.014               18
     584000           1.014               18
     584100           1.014               18
     584200           1.014               18
     584300           1.014               18
     584400           1.014               18
     584500           1.014               18
     584600           1.014               18
     584700           1.014               18
     584800           1.014               18
     584900           1.014               18
     585000           1.014               18
     585100           1.014               18
     585200           1.014               18
     585300           1.014               18
     585400           1.014               18
     585500           1.014               18
     585600           1.014               18
     585700           1.014               18
     585800           1.014               18
     585900           1.014               18
     586000           1.014               18
     586100           1.014               18
     586200           1.014               18
     586300           1.014               18
     586400           1.014               18
     586500           1.014               18
     586600           1.014               18
     586700           1.014               18
     586800           1.014               18
     586900           1.014               18
     587000           1.014               18
     587100           1.014               18
     587200           1.014               18
     587300           1.014               18
     587400           1.014               18
     587500           1.014               18
     587600           1.014               18
     587700           1.014               18
     587800           1.014               18
     587900           1.014               18
     588000           1.014               18
     588100           1.014               18
     588200           1.014               18
     588300           1.014               18
     588400           1.014               18
     588500           1.014               18
     588600           1.014               18
     588700           1.014               18
     588800           1.014               18
     588900           1.014               18
     589000           1.014               18
     589100           1.014               18
     589200           1.014               18
     589300           1.014               18
     589400           1.014               18
     589500           1.014               18
     589600           1.014               18
     589700           1.014               18
     589800           1.014               18
     589900           1.014               18
     590000           1.014               18
     590100           1.014               18
     590200           1.014               18
     590300           1.014               18
     590400           1.014               18
     590500           1.014               18
     590600           1.014               18
     590700           1.014               18
     590800           1.014               18
     590900           1.014               18
     591000           1.014               18
     591100           1.014               18
     591200           1.014               18
     591300           1.014               18
     591400           1.014               18
     591500           1.014               18
     591600           1.014               18
     591700           1.014               18
     591800           1.014               18
     591900           1.014               18
     592000           1.014               18
     592100           1.014               18
     592200           1.014               18
     592300           1.014               18
     592400           1.014               18
     592500           1.014               18
     592600           1.014               18
     592700           1.014               18
     592800           1.014               18
     592900           1.014               18
     593000           1.014               18
     593100           1.014               18
     593200           1.014               18
     593300           1.014               18
     593400           1.014               18
     593500           1.014               18
     593600           1.014               18
     593700           1.014               18
     593800           1.014               18
     593900           1.014               18
     594000           1.014               18
     594100           1.014               18
     594200           1.014               18
     594300           1.014               18
     594400           1.014               18
     594500           1.014               18
     594600           1.014               18
     594700           1.014               18
     594800           1.014               18
     594900           1.014               18
     595000           1.014               18
     595100           1.014               18
     595200           1.014               18
     595300           1.014               18
     595400           1.014               18
     595500           1.014               18
     595600           1.014               18
     595700           1.014               18
     595800           1.014               18
     595900           1.014               18
     596000           1.014               18
     596100           1.014               18
     596200           1.014               18
     596300           1.014               18
     596400           1.014               18
     596500           1.014               18
     596600           1.014               18
     596700           1.014               18
     596800           1.014               18
     596900           1.014               18
     597000           1.014               18
     597100           1.014               18
     597200           1.014               18
     597300           1.014               18
     597400           1.014               18
     597500           1.014               18
     597600           1.014               18
     597700           1.014               18
     597800           1.014               18
     597900           1.014               18
     598000           1.014               18
     598100           1.014               18
     598200           1.014               18
     598300           1.014               18
     598400           1.014               18
     598500           1.014               18
     598600           1.014               18
     598700           1.014               18
     598800           1.014               18
     598900           1.014               18
     599000           1.014               18
     599100           1.014               18
     599200           1.014               18
     599300           1.014               18
     599400           1.014               18
     599500           1.014               18
     599600           1.014               18
     599700           1.014               18
     599800           1.014               18
     599900           1.014               18
     600000           1.014               18
     600100           1.014               18
     600200           1.014               18
     600300           1.014               18
     600400           1.014               18
     600500           1.014               18
     600600           1.014               18
     600700           1.014               18
     600800           1.014               18
     600900           1.014               18
     601000           1.014               18
     601100           1.014               18
     601200           1.014               18
     601300           1.014               18
     601400           1.014               18
     601500           1.014               18
     601600           1.014               18
     601700           1.014               18
     601800           1.014               18
     601900           1.014               18
     602000           1.014               18
     602100           1.014               18
     602200           1.014               18
     602300           1.014               18
     602400           1.014               18
     602500           1.014               18
     602600           1.014               18
     602700           1.014               18
     602800           1.014               18
     602900           1.014               18
     603000           1.014               18
     603100           1.014               18
     603200           1.014               18
     603300           1.014               18
     603400           1.014               18
     603500           1.014               18
     603600           1.014               18
     603700           1.014               18
     603800           1.014               18
     603900           1.014               18
     604000           1.013               18
     604100           1.013               18
     604200           1.013               18
     604300           1.013               18
     604400           1.013               18
     604500           1.013               18
     604600           1.013               18
     604700           1.013               18
     604800           1.013               18
     604900           1.013               18
     605000           1.013               18
     605100           1.013               18
     605200           1.013               18
     605300           1.013               18
     605400           1.013               18
     605500           1.013               18
     605600           1.013               18
     605700           1.013               18
     605800           1.013               18
     605900           1.013               18
     606000           1.013               18
     606100           1.013               18
     606200           1.013               18
     606300           1.013               18
     606400           1.013               18
     606500           1.013               18
     606600           1.013               18
     606700           1.013               18
     606800           1.013               18
     606900           1.013               18
     607000           1.013               18
     607100           1.013               18
     607200           1.013               18
     607300           1.013               18
     607400           1.013               18
     607500           1.014               18
     607600           1.014               18
     607700           1.014               18
     607800           1.014               18
     607900           1.014               18
     608000           1.014               18
     608100           1.014               18
     608200           1.014               18
     608300           1.014               18
     608400           1.014               18
     608500           1.014               18
     608600           1.014               18
     608700           1.014               18
     608800           1.014               18
     608900           1.014               18
     609000           1.014               18
     609100           1.014               18
     609200           1.014               18
     609300           1.014               18
     609400           1.014               18
     609500           1.014               18
     609600           1.014               18
     609700           1.014               18
     609800           1.014               18
     609900           1.014               18
     610000           1.014               18
     610100           1.014               18
     610200           1.014               18
     610300           1.014               18
     610400           1.014               18
     610500           1.014               18
     610600           1.015               18
     610700           1.015               18
     610800           1.015               18
     610900           1.015               18
     611000           1.015               18
     611100           1.015               18
     611200           1.015               18
     611300           1.015               18
     611400           1.015               18
     611500           1.015               18
     611600           1.015               18
     611700           1.015               18
     611800           1.015               18
     611900           1.015               18
     612000           1.015               18
     612100           1.015               18
     612200           1.015               18
     612300           1.015               18
     612400           1.015               18
     612500           1.015               18
     612600           1.016               18
     612700           1.016               18
     612800           1.016               18
     612900           1.016               18
     613000           1.016               18
     613100           1.016               18
     613200           1.016               18
     613300           1.016               18
     613400           1.016               18
     613500           1.016               18
     613600           1.016               18
     613700           1.016               18
     613800           1.016               18
     613900           1.016               18
     614000           1.017               18
     614100           1.017               18
     614200           1.017               18
     614300           1.017               18
     614400           1.017               18
     614500           1.017               18
     614600           1.017               18
     614700           1.017               18
     614800           1.017               18
     614900           1.017               18
     615000           1.017               18
     615100           1.017               18
     615200           1.017               18
     615300           1.017               18
     615400           1.017               18
     615500           1.017               18
     615600           1.017               18
     615700           1.017               18
     615800           1.017               18
     615900           1.017               18
     616000           1.017               18
     616100           1.017               18
     616200           1.017               18
     616300           1.017               18
     616400           1.017               18
     616500           1.017               18
     616600           1.018               18
     616700           1.018               18
     616800           1.018               18
     616900           1.018               18
     617000           1.018               18
     617100           1.018               18
     617200           1.018               18
     617300           1.018               18
     617400           1.018               18
     617500           1.018               18
     617600           1.018               18
     617700           1.018               18
     617800           1.018               18
     617900           1.018               18
     618000           1.018               18
     618100           1.018               18
     618200           1.018               18
     618300           1.018               18
     618400           1.018               18
     618500           1.018               18
     618600           1.018               18
     618700           1.018               18
     618800           1.018               18
     618900           1.019               18
     619000           1.019               18
     619100           1.019               18
     619200           1.019               18
     619300           1.019               18
     619400           1.019               18
     619500           1.019               18
     619600           1.019               18
     619700           1.019               18
     619800           1.019               18
     619900           1.019               18
     620000           1.019               18
     620100           1.019               18
     620200           1.019               18
     620300           1.019               18
     620400           1.019               18
     620500           1.019               18
     620600           1.019               18
     620700           1.019               18
     620800           1.019               18
     620900           1.019               18
     621000           1.019               18
     621100           1.019               18
     621200           1.019               18
     621300           1.019               18
     621400           1.019               18
     621500           1.019               18
     621600           1.019               18
     621700           1.020               18
     621800           1.020               18
     621900           1.020               18
     622000           1.020               18
     622100           1.020               18
     622200           1.020               18
     622300           1.020               18
     622400           1.020               18
     622500           1.020               18
     622600           1.020               18
     622700           1.020               18
     622800           1.020               18
     622900           1.020               18
     623000           1.020               18
     623100           1.020               18
     623200           1.020               18
     623300           1.020               18
     623400           1.020               18
     623500           1.020               18
     623600           1.020               18
     623700           1.020               18
     623800           1.020               18
     623900           1.020               18
     624000           1.020               18
     624100           1.020               18
     624200           1.020               18
     624300           1.020               18
     624400           1.021               18
     624500           1.021               18
     624600           1.021               18
     624700           1.021               18
     624800           1.021               18
     624900           1.021               18
     625000           1.021               18
     625100           1.021               18
     625200           1.021               18
     625300           1.021               18
     625400           1.021               18
     625500           1.021               18
     625600           1.021               18
     625700           1.021               18
     625800           1.021               18
     625900           1.021               18
     626000           1.021               18
     626100           1.021               18
     626200           1.021               18
     626300           1.021               18
     626400           1.021               18
     626500           1.021               18
     626600           1.021               18
     626700           1.021               18
     626800           1.021               18
     626900           1.021               18
     627000           1.021               18
     627100           1.021               18
     627200           1.021               18
     627300           1.021               18
     627400           1.021               18
     627500           1.022               18
     627600           1.022               18
     627700           1.022               18
     627800           1.022               18
     627900           1.022               18
     628000           1.022               18
     628100           1.022               18
     628200           1.022               18
     628300           1.022               18
     628400           1.022               18
     628500           1.022               18
     628600           1.022               18
     628700           1.022               18
     628800           1.022               18
     628900           1.022               18
     629000           1.022               18
     629100           1.022               18
     629200           1.022               18
     629300           1.022               18
     629400           1.022               18
     629500           1.022               18
     629600           1.022               18
     629700           1.022               18
     629800           1.022               18
     629900           1.022               18
     630000           1.022               18
     630100           1.021               18
     630200           1.021               18
     630300           1.021               18
     630400           1.021               18
     630500           1.021               18
     630600           1.021               18
     630700           1.021               18
     630800           1.021               18
     630900           1.021               18
     631000           1.021               18
     631100           1.021               18
     631200           1.021               18
     631300           1.021               18
     631400           1.021               18
     631500           1.021               18
     631600           1.021               18
     631700           1.021               18
     631800           1.021               18
     631900           1.021               18
     632000           1.021               18
     632100           1.021               18
     632200           1.021               18
     632300           1.021               18
     632400           1.021               18
     632500           1.021               18
     632600           1.021               18
     632700           1.021               18
     632800           1.021               18
     632900           1.021               18
     633000           1.021               18
     633100           1.021               18
     633200           1.021               18
     633300           1.021               18
     633400           1.021               18
     633500           1.021               18
     633600           1.021               18
     633700           1.021               18
     633800           1.021               18
     633900           1.021               18
     634000           1.021               18
     634100           1.021               18
     634200           1.021               18
     634300           1.021               18
     634400           1.021               18
     634500           1.021               18
     634600           1.021               18
     634700           1.021               18
     634800           1.020               18
     634900           1.020               18
     635000           1.020               18
     635100           1.020               18
     635200           1.020               18
     635300           1.020               18
     635400           1.020               18
     635500           1.020               18
     635600           1.020               18
     635700           1.020               18
     635800           1.020               18
     635900           1.020               18
     636000           1.020               18
     636100           1.020               18
     636200           1.020               18
     636300           1.020               18
     636400           1.020               18
     636500           1.020               18
     636600           1.020               18
     636700           1.020               18
     636800           1.020               18
     636900           1.020               18
     637000           1.020               18
     637100           1.020               18
     637200           1.020               18
     637300           1.020               18
     637400           1.020               18
     637500           1.020               18
     637600           1.020               18
     637700           1.020               18
     637800           1.020               18
     637900           1.019               18
     638000           1.019               18
     638100           1.019               18
     638200           1.019               18
     638300           1.019               18
     638400           1.019               18
     638500           1.019               18
     638600           1.019               18
     638700           1.019               18
     638800           1.019               18
     638900           1.019               18
     639000           1.019               18
     639100           1.019               18
     639200           1.019               18
     639300           1.019               18
     639400           1.019               18
     639500           1.019               18
     639600           1.019               18
     639700           1.019               18
     639800           1.019               18
     639900           1.019               18
     640000           1.019               18
     640100           1.019               18
     640200           1.019               18
     640300           1.019               18
     640400           1.019               18
     640500           1.019               18
     640600           1.019               18
     640700           1.018               18
     640800           1.018               18
     640900           1.018               18
     641000           1.018               18
     641100           1.018               18
     641200           1.018               18
     641300           1.018               18
     641400           1.018               18
     641500           1.018               18
     641600           1.018               18
     641700           1.018               18
     641800           1.018               18
     641900           1.018               18
     642000           1.018               18
     642100           1.018               18
     642200           1.018               18
     642300           1.018               18
     642400           1.018               18
     642500           1.018               18
     642600           1.018               18
     642700           1.018               18
     642800           1.018               18
     642900           1.018               18
     643000           1.018               18
     643100           1.017               18
     643200           1.017               18
     643300           1.017               18
     643400           1.017               18
     643500           1.017               18
     643600           1.017               18
     643700           1.017               18
     643800           1.017               18
     643900           1.017               18
     644000           1.017               18
     644100           1.017               18
     644200           1.017               18
     644300           1.017               18
     644400           1.017               18
     644500           1.017               18
     644600           1.017               18
     644700           1.017               18
     644800           1.017               18
     644900           1.017               18
     645000           1.017               18
     645100           1.017               18
     645200           1.016               18
     645300           1.016               18
     645400           1.016               18
     645500           1.016               18
     645600           1.016               18
     645700           1.016               18
     645800           1.016               18
     645900           1.016               18
     646000           1.016               18
     646100           1.016               18
     646200           1.016               18
     646300           1.016               18
     646400           1.016               18
     646500           1.016               18
     646600           1.016               18
     646700           1.016               18
     646800           1.016               18
     646900           1.016               18
     647000           1.016               18
     647100           1.016               18
     647200           1.016               18
     647300           1.016               18
     647400           1.016               18
     647500           1.016               18
     647600           1.016               18
     647700           1.015               18
     647800           1.015               18
     647900           1.015               18
     648000           1.015               18
     648100           1.015               18
     648200           1.015               18
     648300           1.015               18
     648400           1.015               18
     648500           1.015               18
     648600           1.015               18
     648700           1.015               18
     648800           1.015               18
     648900           1.015               18
     649000           1.015               18
     649100           1.015               18
     649200           1.015               18
     649300           1.015               18
     649400           1.015               18
     649500           1.015               18
     649600           1.015               18
     649700           1.015               18
     649800           1.015               18
     649900           1.015               18
     650000           1.015               18
     650100           1.015               18
     650200           1.015               18
     650300           1.015               18
     650400           1.015               18
     650500           1.015               18
     650600           1.015               18
     650700           1.015               18
     650800           1.015               18
     650900           1.015               18
     651000           1.015               18
     651100           1.015               18
     651200           1.014               18
     651300           1.014               18
     651400           1.014               18
     651500           1.014               18
     651600           1.014               18
     651700           1.014               18
     651800           1.014               18
     651900           1.014               18
     652000           1.014               18
     652100           1.014               18
     652200           1.014               18
     652300           1.014               18
     652400           1.014               18
     652500           1.014               18
     652600           1.014               18
     652700           1.014               18
     652800           1.014               18
     652900           1.014               18
     653000           1.014               18
     653100           1.014               18
     653200           1.014               18
     653300           1.014               18
     653400           1.014               18
     653500           1.014               18
     653600           1.014               18
     653700           1.014               18
     653800           1.014               18
     653900           1.013               18
     654000           1.013               18
     654100           1.013               18
     654200           1.013               18
     654300           1.013               18
     654400           1.013               18
     654500           1.013               18
     654600           1.013               18
     654700           1.013               18
     654800           1.013               18
     654900           1.013               18
     655000           1.013               18
     655100           1.013               18
     655200           1.013               18
     655300           1.013               18
     655400           1.013               18
     655500           1.013               18
     655600           1.013               18
     655700           1.013               18
     655800           1.013               18
     655900           1.013               18
     656000           1.013               18
     656100           1.013               18
     656200           1.013               18
     656300           1.013               18
     656400           1.013               18
     656500           1.013               18
     656600           1.013               18
     656700           1.013               18
     656800           1.013               18
     656900           1.013               18
     657000           1.013               18
     657100           1.013               18
     657200           1.013               18
     657300           1.012               18
     657400           1.012               18
     657500           1.012               18
     657600           1.012               18
     657700           1.012               18
     657800           1.012               18
     657900           1.012               18
     658000           1.012               18
     658100           1.012               18
     658200           1.012               18
     658300           1.012               18
     658400           1.012               18
     658500           1.012               18
     658600           1.012               18
     658700           1.012               18
     658800           1.012               18
     658900           1.012               18
     659000           1.012               18
     659100           1.012               18
     659200           1.012               18
     659300           1.012               18
     659400           1.012               18
     659500           1.012               18
     659600           1.012               18
     659700           1.012               18
     659800           1.012               18
     659900           1.012               18
     660000           1.012               18
     660100           1.012               18
     660200           1.012               18
     660300           1.012               18
     660400           1.012               18
     660500           1.012               18
     660600           1.012               18
     660700           1.012               18
     660800           1.012               18
     660900           1.012               18
     661000           1.013               18
     661100           1.013               18
     661200           1.013               18
     661300           1.013               18
     661400           1.013               18
     661500           1.013               18
     661600           1.013               18
     661700           1.013               18
     661800           1.013               18
     661900           1.013               18
     662000           1.013               18
     662100           1.013               18
     662200           1.013               18
     662300           1.013               18
     662400           1.013               18
     662500           1.013               18
     662600           1.013               18
     662700           1.013               18
     662800           1.013               18
     662900           1.013               18
     663000           1.013               18
     663100           1.013               18
     663200           1.013               18
     663300           1.013               18
     663400           1.013               18
     663500           1.013               18
     663600           1.013               18
     663700           1.013               18
     663800           1.013               18
     663900           1.013               18
     664000           1.013               18
     664100           1.013               18
     664200           1.013               18
     664300           1.013               18
     664400           1.013               18
     664500           1.013               18
     664600           1.013               18
     664700           1.013               18
     664800           1.013               18
     664900           1.013               18
     665000           1.013               18
     665100           1.013               18
     665200           1.013               18
     665300           1.013               18
     665400           1.013               18
     665500           1.013               18
     665600           1.013               18
     665700           1.013               18
     665800           1.013               18
     665900           1.013               18
     666000           1.013               18
     666100           1.013               18
     666200           1.013               18
     666300           1.013               18
     666400           1.013               18
     666500           1.013               18
     666600           1.013               18
     666700           1.013               18
     666800           1.013               18
     666900           1.013               18
     667000           1.013               18
     667100           1.013               18
     667200           1.013               18
     667300           1.013               18
     667400           1.013               18
     667500           1.013               18
     667600           1.013               18
     667700           1.013               18
     667800           1.013               18
     667900           1.013               18
     668000           1.013               18
     668100           1.013               18
     668200           1.013               18
     668300           1.013               18
     668400           1.013               18
     668500           1.013               18
     668600           1.013               18
     668700           1.013               18
     668800           1.013               18
     668900           1.013               18
     669000           1.013               18
     669100           1.013               18
     669200           1.013               18
     669300           1.013               18
     669400           1.013               18
     669500           1.013               18
     669600           1.013               18
     669700           1.013               18
     669800           1.013               18
     669900           1.013               18
     670000           1.013               18
     670100           1.013               18
     670200           1.012               18
     670300           1.012               18
     670400           1.012               18
     670500           1.012               18
     670600           1.012               18
     670700           1.012               18
     670800           1.012               18
     670900           1.012               18
     671000           1.012               18
     671100           1.012               18
     671200           1.012               18
     671300           1.012               18
     671400           1.012               18
     671500           1.012               18
     671600           1.012               18
     671700           1.012               18
     671800           1.012               18
     671900           1.012               18
     672000           1.012               18
     672100           1.012               18
     672200           1.012               18
     672300           1.012               18
     672400           1.012               18
     672500           1.012               18
     672600           1.012               18
     672700           1.012               18
     672800           1.012               18
     672900           1.012               18
     673000           1.012               18
     673100           1.012               18
     673200           1.012               18
     673300           1.012               18
     673400           1.012               18
     673500           1.012               18
     673600           1.012               18
     673700           1.012               18
     673800           1.012               18
     673900           1.012               18
     674000           1.012               18
     674100           1.012               18
     674200           1.012               18
     674300           1.012               18
     674400           1.012               18
     674500           1.012               18
     674600           1.012               18
     674700           1.012               18
     674800           1.012               18
     674900           1.012               18
     675000           1.012               18
     675100           1.012               18
     675200           1.012               18
     675300           1.012               18
     675400           1.012               18
     675500           1.012               18
     675600           1.012               18
     675700           1.012               18
     675800           1.012               18
     675900           1.012               18
     676000           1.012               18
     676100           1.012               18
     676200           1.012               18
     676300           1.012               18
     676400           1.012               18
     676500           1.012               18
     676600           1.012               18
     676700           1.012               18
     676800           1.012               18
     676900           1.012               18
     677000           1.012               18
     677100           1.012               18
     677200           1.012               18
     677300           1.012               18
     677400           1.012               18
     677500           1.012               18
     677600           1.012               18
     677700           1.012               18
     677800           1.012               18
     677900           1.012               18
     678000           1.012               18
     678100           1.012               18
     678200           1.012               18
     678300           1.012               18
     678400           1.012               18
     678500           1.012               18
     678600           1.012               18
     678700           1.012               18
     678800           1.012               18
     678900           1.012               18
     679000           1.012               18
     679100           1.012               18
     679200           1.012               18
     679300           1.012               18
     679400           1.012               18
     679500           1.012               18
     679600           1.012               18
     679700           1.012               18
     679800           1.012               18
     679900           1.012               18
     680000           1.012               18
     680100           1.012               18
     680200           1.012               18
     680300           1.012               18
     680400           1.012               18
     680500           1.012               18
     680600           1.012               18
     680700           1.012               18
     680800           1.012               18
     680900           1.012               18
     681000           1.012               18
     681100           1.012               18
     681200           1.012               18
     681300           1.012               18
     681400           1.012               18
     681500           1.012               18
     681600           1.012               18
     681700           1.012               18
     681800           1.012               18
     681900           1.012               18
     682000           1.012               18
     682100           1.012               18
     682200           1.012               18
     682300           1.012               18
     682400           1.012               18
     682500           1.012               18
     682600           1.012               18
     682700           1.012               18
     682800           1.012               18
     682900           1.012               18
     683000           1.012               18
     683100           1.012               18
     683200           1.012               18
     683300           1.012               18
     683400           1.012               18
     683500           1.012               18
     683600           1.012               18
     683700           1.012               18
     683800           1.012               18
     683900           1.012               18
     684000           1.012               18
     684100           1.012               18
     684200           1.012               18
     684300           1.012               18
     684400           1.012               18
     684500           1.012               18
     684600           1.012               18
     684700           1.012               18
     684800           1.012               18
     684900           1.012               18
     685000           1.012               18
     685100           1.012               18
     685200           1.012               18
     685300           1.012               18
     685400           1.012               18
     685500           1.012               18
     685600           1.012               18
     685700           1.012               18
     685800           1.012               18
     685900           1.012               18
     686000           1.012               18
     686100           1.012               18
     686200           1.012               18
     686300           1.012               18
     686400           1.012               18
     686500           1.012               18
     686600           1.012               18
     686700           1.012               18
     686800           1.011               18
     686900           1.011               18
     687000           1.011               18
     687100           1.011               18
     687200           1.011               18
     687300           1.011               18
     687400           1.011               18
     687500           1.011               18
     687600           1.011               18
     687700           1.011               18
     687800           1.011               18
     687900           1.011               18
     688000           1.011               18
     688100           1.011               18
     688200           1.011               18
     688300           1.011               18
     688400           1.011               18
     688500           1.011               18
     688600           1.011               18
     688700           1.011               18
     688800           1.011               18
     688900           1.011               18
     689000           1.011               18
     689100           1.011               18
     689200           1.011               18
     689300           1.011               18
     689400           1.011               18
     689500           1.011               18
     689600           1.011               18
     689700           1.011               18
     689800           1.011               18
     689900           1.011               18
     690000           1.011               18
     690100           1.011               18
     690200           1.011               18
     690300           1.011               18
     690400           1.011               18
     690500           1.011               18
     690600           1.011               18
     690700           1.011               18
     690800           1.011               18
     690900           1.011               18
     691000           1.011               18
     691100           1.011               18
     691200           1.011               18
     691300           1.011               18
     691400           1.011               18
     691500           1.011               18
     691600           1.011               18
     691700           1.011               18
     691800           1.011               18
     691900           1.011               18
     692000           1.011               18
     692100           1.011               18
     692200           1.011               18
     692300           1.011               18
     692400           1.011               18
     692500           1.011               18
     692600           1.011               18
     692700           1.011               18
     692800           1.011               18
     692900           1.011               18
     693000           1.011               18
     693100           1.011               18
     693200           1.011               18
     693300           1.011               18
     693400           1.011               18
     693500           1.011               18
     693600           1.011               18
     693700           1.011               18
     693800           1.011               18
     693900           1.011               18
     694000           1.011               18
     694100           1.011               18
     694200           1.011               18
     694300           1.011               18
     694400           1.011               18
     694500           1.011               18
     694600           1.011               18
     694700           1.011               18
     694800           1.011               18
     694900           1.011               18
     695000           1.011               18
     695100           1.011               18
     695200           1.011               18
     695300           1.011               18
     695400           1.011               18
     695500           1.011               18
     695600           1.011               18
     695700           1.011               18
     695800           1.011               18
     695900           1.011               18
     696000           1.011               18
     696100           1.011               18
     696200           1.011               18
     696300           1.011               18
     696400           1.011               18
     696500           1.011               18
     696600           1.011               18
     696700           1.011               18
     696800           1.011               18
     696900           1.011               18
     697000           1.011               18
     697100           1.011               18
     697200           1.011               18
     697300           1.011               18
     697400           1.011               18
     697500           1.011               18
     697600           1.011               18
     697700           1.011               18
     697800           1.010               18
     697900           1.010               18
     698000           1.010               18
     698100           1.010               18
     698200           1.010               18
     698300           1.010               18
     698400           1.010               18
     698500           1.010               18
     698600           1.010               18
     698700           1.010               18
     698800           1.010               18
     698900           1.010               18
     699000           1.010               18
     699100           1.010               18
     699200           1.010               18
     699300           1.010               18
     699400           1.010               18
     699500           1.010               18
     699600           1.010               18
     699700           1.010               18
     699800           1.010               18
     699900           1.010               18
     700000           1.010               18
     700100           1.010               18
     700200           1.010               18
     700300           1.010               18
     700400           1.010               18
     700500           1.010               18
     700600           1.010               18
     700700           1.010               18
     700800           1.010               18
     700900           1.010               18
     701000           1.010               18
     701100           1.010               18
     701200           1.010               18
     701300           1.010               18
     701400           1.010               18
     701500           1.010               18
     701600           1.010               18
     701700           1.010               18
     701800           1.010               18
     701900           1.010               18
     702000           1.010               18
     702100           1.010               18
     702200           1.010               18
     702300           1.009               18
     702400           1.009               18
     702500           1.009               18
     702600           1.009               18
     702700           1.009               18
     702800           1.009               18
     702900           1.009               18
     703000           1.009               18
     703100           1.009               18
     703200           1.009               18
     703300           1.009               18
     703400           1.009               18
     703500           1.009               18
     703600           1.009               18
     703700           1.009               18
     703800           1.009               18
     703900           1.009               18
     704000           1.009               18
     704100           1.009               18
     704200           1.009               18
     704300           1.009               18
     704400           1.009               18
     704500           1.009               18
     704600           1.009               18
     704700           1.009               18
     704800           1.009               18
     704900           1.009               18
     705000           1.009               18
     705100           1.009               18
     705200           1.009               18
     705300           1.009               18
     705400           1.009               18
     705500           1.009               18
     705600           1.009               18
     705700           1.009               18
     705800           1.009               18
     705900           1.009               18
     706000           1.009               18
     706100           1.009               18
     706200           1.009               18
     706300           1.009               18
     706400           1.009               18
     706500           1.009               18
     706600           1.009               18
     706700           1.009               18
     706800           1.009               18
     706900           1.009               18
     707000           1.009               18
     707100           1.009               18
     707200           1.009               18
     707300           1.009               18
     707400           1.009               18
     707500           1.009               18
     707600           1.009               18
     707700           1.009               18
     707800           1.009               18
     707900           1.009               18
     708000           1.009               18
     708100           1.009               18
     708200           1.009               18
     708300           1.009               18
     708400           1.009               18
     708500           1.009               18
     708600           1.009               18
     708700           1.009               18
     708800           1.009               18
     708900           1.009               18
     709000           1.009               18
     709100           1.009               18
     709200           1.009               18
     709300           1.009               18
     709400           1.009               18
     709500           1.009               18
     709600           1.009               18
     709700           1.009               18
     709800           1.009               18
     709900           1.009               18
     710000           1.009               18
     710100           1.009               18
     710200           1.009               18
     710300           1.009               18
     710400           1.009               18
     710500           1.009               18
     710600           1.009               18
     710700           1.009               18
     710800           1.009               18
     710900           1.009               18
     711000           1.009               18
     711100           1.009               18
     711200           1.009               18
     711300           1.009               18
     711400           1.009               18
     711500           1.009               18
     711600           1.009               18
     711700           1.009               18
     711800           1.009               18
     711900           1.009               18
     712000           1.009               18
     712100           1.009               18
     712200           1.009               18
     712300           1.009               18
     712400           1.009               18
     712500           1.009               18
     712600           1.009               18
     712700           1.009               18
     712800           1.009               18
     712900           1.009               18
     713000           1.009               18
     713100           1.009               18
     713200           1.009               18
     713300           1.008               18
     713400           1.008               18
     713500           1.008               18
     713600           1.008               18
     713700           1.008               18
     713800           1.008               18
     713900           1.008               18
     714000           1.008               18
     714100           1.008               18
     714200           1.008               18
     714300           1.008               18
[truncated: 579,455 more chars]
