# Supplementary material for: Decomposing the True Score Variance in Rated Responses to Divergent Thinking-Tasks for Assessing Creativity: A Multitrait–Multimethod Analysis
Source: J Intell. 2024 Sep 27;12(10):95. doi: 10.3390/jintelligence12100095 (PMC11508196; doi:10.3390/jintelligence12100095)
Supplement: Supplementary file 1 [file jintelligence-12-00095-s001.zip › supplementary_material/dtcc_gelman_rubin.out]

Mplus VERSION 8.7
MUTHEN & MUTHEN
09/09/2024  10:38 AM

INPUT INSTRUCTIONS

  TITLE: DTCC: Gelman-Rubin


  DATA: FILE = ccdat_mplus_use.dat;


  VARIABLE:

  NAMES =
  target rater
  y11  !cleverness-scores for rope
  y21  !cleverness-scores for garbage-bag
  y31  !cleverness-scores for paperclip
  y12  !creative quality-scores for rope
  y22  !creative quality-scores for garbage_bag
  y32; !creative quality-scores for paperclip

  USEVARIABLES =
  target rater
  y11 y21 y31
  y12 y22 y32;

  missing = all (999);

  CLUSTER = target rater;


  ANALYSIS: TYPE = CROSSCLASSIFIED RANDOM;
  ESTIMATOR = BAYES;
  PROCESSORS = 3;
  CHAINS = 3;
  BITERATIONS = 100000 10000;


  MODEL:

  %WITHIN%

  int1 by y11
          y21 (lambda_int1_21)
          y31 (lambda_int1_31);

  int2 by y12
          y22 (lambda_int2_22)
          y32 (lambda_int2_32);

  int1 (sigma2_int1);
  int2 (sigma2_int2);

  int1 with int2@0;

  y11 (sigma2_epsilon11);
  y21 (sigma2_epsilon21);
  y31 (sigma2_epsilon31);

  y12 (sigma2_epsilon12);
  y22 (sigma2_epsilon22);
  y32 (sigma2_epsilon32);

  %BETWEEN target%

  t1 by y11
        y21 (lambda_t1_21)
        y31 (lambda_t1_31);

  t2 by y12
        y22 (lambda_t2_22)
        y32 (lambda_t2_32);

  t1 (sigma2_t1);
  t2 (sigma2_t2);
  t1 with t2 (sigma_t1_t2);

  om21 by y21@1;
  om31 by y31@1;
  om22 by y22@1;
  om32 by y32@1;

  om21 (sigma2_om21);
  om31 (sigma2_om31);
  om22 (sigma2_om22);
  om32 (sigma2_om32);
  om21 with om31 (sigma_om21_om31);
  om21 with om22 (sigma_om21_om22);
  om21 with om32 (sigma_om21_om32);
  om31 with om22 (sigma_om31_om22);
  om31 with om32 (sigma_om31_om32);
  om22 with om32 (sigma_om22_om32);

  om21 with t1@0 t2@0;
  om31 with t1@0 t2@0;
  om22 with t1@0 t2@0;
  om32 with t1@0 t2@0;

  y11@0;
  y21@0;
  y31@0;
  y12@0;
  y22@0;
  y32@0;

  [y11] (mu11);
  [y21] (mu21);
  [y31] (mu31);
  [y12] (mu12);
  [y22] (mu22);
  [y32] (mu32);

  %BETWEEN rater%

  r1 by y11
        y21 (lambda_r1_21)
        y31 (lambda_r1_31);

  r2 by y12
        y22 (lambda_r2_22)
        y32 (lambda_r2_32);

  r1 (sigma2_r1);
  r2 (sigma2_r2);
  r1 with r2@0;

  y11@0;
  y21@0;
  y31@0;
  y12@0;
  y22@0;
  y32@0;

  !!relative variances
  MODEL CONSTRAINT:

  NEW(miicc11);
  miicc11 = sigma2_t1/
  (sigma2_t1 + sigma2_r1 + sigma2_int1);

  NEW(rms11);
  rms11 = sigma2_r1/
  (sigma2_t1 + sigma2_r1 + sigma2_int1);

  NEW(ims11);
  ims11 = sigma2_int1/
  (sigma2_t1 + sigma2_r1 + sigma2_int1);

  NEW(ums11);
  ums11 = (sigma2_r1 + sigma2_int1)/
  (sigma2_t1 + sigma2_r1 + sigma2_int1);

  NEW(rel11);
  rel11 = (sigma2_t1 + sigma2_r1 + sigma2_int1)/
  (sigma2_t1 + sigma2_r1 + sigma2_int1 +
  sigma2_epsilon11);

  NEW(l2con21);
  l2con21 = (lambda_t1_21^2 * sigma2_t1) /
  (lambda_t1_21^2 * sigma2_t1 + sigma2_om21);

  NEW(l2oms21);
  l2oms21 = sigma2_om21 /
  (lambda_t1_21^2 * sigma2_t1 + sigma2_om21);

  NEW(l1con21);
  l1con21 = (lambda_t1_21^2 * sigma2_t1) /
  (lambda_t1_21^2 * sigma2_t1 + sigma2_om21 +
  lambda_r1_21^2 * sigma2_r1 + lambda_int1_21^2 * sigma2_int1);

  NEW(l1oms21);
  l1oms21 = sigma2_om21 /
  (lambda_t1_21^2 * sigma2_t1 + sigma2_om21 +
  lambda_r1_21^2 * sigma2_r1 + lambda_int1_21^2 * sigma2_int1);

  NEW(rms21);
  rms21 = (lambda_r1_21^2 * sigma2_r1) /
  (lambda_t1_21^2 * sigma2_t1 + sigma2_om21 +
  lambda_r1_21^2 * sigma2_r1 + lambda_int1_21^2 * sigma2_int1);

  NEW(ims21);
  ims21 = (lambda_int1_21^2 * sigma2_int1) /
  (lambda_t1_21^2 * sigma2_t1 + sigma2_om21 +
  lambda_r1_21^2 * sigma2_r1 + lambda_int1_21^2 * sigma2_int1);

  NEW(ums21);
  ums21 = (lambda_r1_21^2 * sigma2_r1 +
  lambda_int1_21^2 * sigma2_int1) /
  (lambda_t1_21^2 * sigma2_t1 + sigma2_om21 +
  lambda_r1_21^2 * sigma2_r1 + lambda_int1_21^2 * sigma2_int1);

  NEW(miicc21);
  miicc21 = (lambda_t1_21^2 * sigma2_t1 + sigma2_om21) /
  (lambda_t1_21^2 * sigma2_t1 + sigma2_om21 +
  lambda_r1_21^2 * sigma2_r1 + lambda_int1_21^2 * sigma2_int1);

  NEW(rel21);
  rel21 = (lambda_t1_21^2 * sigma2_t1 + sigma2_om21 +
  lambda_r1_21^2 * sigma2_r1 + lambda_int1_21^2 * sigma2_int1) /
  (lambda_t1_21^2 * sigma2_t1 + sigma2_om21 +
  lambda_r1_21^2 * sigma2_r1 + lambda_int1_21^2 * sigma2_int1 +
  sigma2_epsilon21);

  NEW(l2con31);
  l2con31 = (lambda_t1_31^2 * sigma2_t1) /
  (lambda_t1_31^2 * sigma2_t1 + sigma2_om31);

  NEW(l2oms31);
  l2oms31 = sigma2_om31 /
  (lambda_t1_31^2 * sigma2_t1 + sigma2_om31);

  NEW(l1con31);
  l1con31 = (lambda_t1_31^2 * sigma2_t1) /
  (lambda_t1_31^2 * sigma2_t1 + sigma2_om31 +
  lambda_r1_31^2 * sigma2_r1 + lambda_int1_31^2 * sigma2_int1);

  NEW(l1oms31);
  l1oms31 = sigma2_om31 /
  (lambda_t1_31^2 * sigma2_t1 + sigma2_om31 +
  lambda_r1_31^2 * sigma2_r1 + lambda_int1_31^2 * sigma2_int1);

  NEW(rms31);
  rms31 = (lambda_r1_31^2 * sigma2_r1) /
  (lambda_t1_31^2 * sigma2_t1 + sigma2_om31 +
  lambda_r1_31^2 * sigma2_r1 + lambda_int1_31^2 * sigma2_int1);

  NEW(ims31);
  ims31 = (lambda_int1_31^2 * sigma2_int1) /
  (lambda_t1_31^2 * sigma2_t1 + sigma2_om31 +
  lambda_r1_31^2 * sigma2_r1 + lambda_int1_31^2 * sigma2_int1);

  NEW(ums31);
  ums31 = (lambda_r1_31^2 * sigma2_r1 +
  lambda_int1_31^2 * sigma2_int1) /
  (lambda_t1_31^2 * sigma2_t1 + sigma2_om31 +
  lambda_r1_31^2 * sigma2_r1 + lambda_int1_31^2 * sigma2_int1);

  NEW(miicc31);
  miicc31 = (lambda_t1_31^2 * sigma2_t1 + sigma2_om31) /
  (lambda_t1_31^2 * sigma2_t1 + sigma2_om31 +
  lambda_r1_31^2 * sigma2_r1 + lambda_int1_31^2 * sigma2_int1);

  NEW(rel31);
  rel31 = (lambda_t1_31^2 * sigma2_t1 + sigma2_om31 +
  lambda_r1_31^2 * sigma2_r1 + lambda_int1_31^2 * sigma2_int1) /
  (lambda_t1_31^2 * sigma2_t1 + sigma2_om31 +
  lambda_r1_31^2 * sigma2_r1 + lambda_int1_31^2 * sigma2_int1 +
  sigma2_epsilon31);

  NEW(miicc12);
  miicc12 = sigma2_t2/
  (sigma2_t2 + sigma2_r2 + sigma2_int2);

  NEW(rms12);
  rms12 = sigma2_r2/
  (sigma2_t2 + sigma2_r2 + sigma2_int2);

  NEW(ims12);
  ims12 = sigma2_int2/
  (sigma2_t2 + sigma2_r2 + sigma2_int2);

  NEW(ums12);
  ums12 = (sigma2_r2 + sigma2_int2)/
  (sigma2_t2 + sigma2_r2 + sigma2_int2);

  NEW(rel12);
  rel12 = (sigma2_t2 + sigma2_r2 + sigma2_int2)/
  (sigma2_t2 + sigma2_r2 + sigma2_int2 +
  sigma2_epsilon12);

  NEW(l2con22);
  l2con22 = (lambda_t2_22^2 * sigma2_t2) /
  (lambda_t2_22^2 * sigma2_t2 + sigma2_om22);

  NEW(l2oms22);
  l2oms22 = sigma2_om22 /
  (lambda_t2_22^2 * sigma2_t2 + sigma2_om22);

  NEW(l1con22);
  l1con22 = (lambda_t2_22^2 * sigma2_t2) /
  (lambda_t2_22^2 * sigma2_t2 + sigma2_om22 +
  lambda_r2_22^2 * sigma2_r2 + lambda_int2_22^2 * sigma2_int2);

  NEW(l1oms22);
  l1oms22 = sigma2_om22 /
  (lambda_t2_22^2 * sigma2_t2 + sigma2_om22 +
  lambda_r2_22^2 * sigma2_r2 + lambda_int2_22^2 * sigma2_int2);

  NEW(rms22);
  rms22 = (lambda_r2_22^2 * sigma2_r2) /
  (lambda_t2_22^2 * sigma2_t2 + sigma2_om22 +
  lambda_r2_22^2 * sigma2_r2 + lambda_int2_22^2 * sigma2_int2);

  NEW(ims22);
  ims22 = (lambda_int2_22^2 * sigma2_int2) /
  (lambda_t2_22^2 * sigma2_t2 + sigma2_om22 +
  lambda_r2_22^2 * sigma2_r2 + lambda_int2_22^2 * sigma2_int2);

  NEW(ums22);
  ums22 = (lambda_r2_22^2 * sigma2_r2 +
  lambda_int2_22^2 * sigma2_int2) /
  (lambda_t2_22^2 * sigma2_t2 + sigma2_om22 +
  lambda_r2_22^2 * sigma2_r2 + lambda_int2_22^2 * sigma2_int2);

  NEW(miicc22);
  miicc22 = (lambda_t2_22^2 * sigma2_t2 + sigma2_om22) /
  (lambda_t2_22^2 * sigma2_t2 + sigma2_om22 +
  lambda_r2_22^2 * sigma2_r2 + lambda_int2_22^2 * sigma2_int2);

  NEW(rel22);
  rel22 = (lambda_t2_22^2 * sigma2_t2 + sigma2_om22 +
  lambda_r2_22^2 * sigma2_r2 + lambda_int2_22^2 * sigma2_int2) /
  (lambda_t2_22^2 * sigma2_t2 + sigma2_om22 +
  lambda_r2_22^2 * sigma2_r2 + lambda_int2_22^2 * sigma2_int2 +
  sigma2_epsilon22);

  NEW(l2con32);
  l2con32 = (lambda_t2_32^2 * sigma2_t2) /
  (lambda_t2_32^2 * sigma2_t2 + sigma2_om32);

  NEW(l2oms32);
  l2oms32 = sigma2_om32 /
  (lambda_t2_32^2 * sigma2_t2 + sigma2_om32);

  NEW(l1con32);
  l1con32 = (lambda_t2_32^2 * sigma2_t2) /
  (lambda_t2_32^2 * sigma2_t2 + sigma2_om32 +
  lambda_r2_32^2 * sigma2_r2 + lambda_int2_32^2 * sigma2_int2);

  NEW(l1oms32);
  l1oms32 = sigma2_om32 /
  (lambda_t2_32^2 * sigma2_t2 + sigma2_om32 +
  lambda_r2_32^2 * sigma2_r2 + lambda_int2_32^2 * sigma2_int2);

  NEW(rms32);
  rms32 = (lambda_r2_32^2 * sigma2_r2) /
  (lambda_t2_32^2 * sigma2_t2 + sigma2_om32 +
  lambda_r2_32^2 * sigma2_r2 + lambda_int2_32^2 * sigma2_int2);

  NEW(ims32);
  ims32 = (lambda_int2_32^2 * sigma2_int2) /
  (lambda_t2_32^2 * sigma2_t2 + sigma2_om32 +
  lambda_r2_32^2 * sigma2_r2 + lambda_int2_32^2 * sigma2_int2);

  NEW(ums32);
  ums32 = (lambda_r2_32^2 * sigma2_r2 +
  lambda_int2_32^2 * sigma2_int2) /
  (lambda_t2_32^2 * sigma2_t2 + sigma2_om32 +
  lambda_r2_32^2 * sigma2_r2 + lambda_int2_32^2 * sigma2_int2);

  NEW(miicc32);
  miicc32 = (lambda_t2_32^2 * sigma2_t2 + sigma2_om32) /
  (lambda_t2_32^2 * sigma2_t2 + sigma2_om32 +
  lambda_r2_32^2 * sigma2_r2 + lambda_int2_32^2 * sigma2_int2);

  NEW(rel32);
  rel32 = (lambda_t2_32^2 * sigma2_t2 + sigma2_om32 +
  lambda_r2_32^2 * sigma2_r2 + lambda_int2_32^2 * sigma2_int2) /
  (lambda_t2_32^2 * sigma2_t2 + sigma2_om32 +
  lambda_r2_32^2 * sigma2_r2 + lambda_int2_32^2 * sigma2_int2 +
  sigma2_epsilon32);


  OUTPUT: TECH1 TECH8 STDYX CINT;


  MODEL PRIORS:

       !!WITHIN
       lambda_int1_21   ~  N(1,.1);
       lambda_int1_31   ~  N(1,.1);
  	 lambda_int2_22   ~  N(1,.1);
       lambda_int2_32   ~  N(1,.1);
  	 sigma2_int1      ~ IG(.001,.001);
  	 sigma2_int2      ~ IG(.001,.001);
       sigma2_epsilon11 ~ IG(.001,.001);
       sigma2_epsilon21 ~ IG(.001,.001);
       sigma2_epsilon31 ~ IG(.001,.001);
  	 sigma2_epsilon12 ~ IG(.001,.001);
       sigma2_epsilon22 ~ IG(.001,.001);
       sigma2_epsilon32 ~ IG(.001,.001);
  	
  	 !!BETWEEN target
  	 lambda_t1_21    ~  N(.7,.2);
       lambda_t1_31    ~  N(.7,.2);
  	 lambda_t2_22    ~  N(.7,.2);
       lambda_t2_32    ~  N(.7,.2);
  	 sigma2_t1       ~ IW(1,2);
  	 sigma2_t2       ~ IW(1,2);
  	 sigma_t1_t2     ~ IW(1,2);
       sigma2_om21     ~ IW(2,2);
       sigma2_om31     ~ IW(2,2);
       sigma2_om22     ~ IW(2,2);
       sigma2_om32     ~ IW(2,2);
       sigma_om21_om31 ~ IW(2,2);
       sigma_om21_om22 ~ IW(2,2);
       sigma_om21_om32 ~ IW(2,2);
       sigma_om31_om22 ~ IW(2,2);
       sigma_om31_om32 ~ IW(2,2);
       sigma_om22_om32 ~ IW(2,2);
  	 mu11            ~  N(2.99,.1);
       mu21            ~  N(3.07,.1);
       mu31            ~  N(3.03,.1);
  	 mu12            ~  N(2.90,.1);
       mu22            ~  N(3.13,.1);
       mu32            ~  N(2.93,.1);
  	
  	 !!BETWEEN rater
  	 lambda_r1_21 ~  N(1,.1);
       lambda_r1_31 ~  N(1,.1);
  	 lambda_r2_22 ~  N(1,.1);
       lambda_r2_32 ~  N(1,.1);
  	 sigma2_r1    ~ IG(.001,.001);
  	 sigma2_r2    ~ IG(.001,.001);


  PLOT: TYPE  = PLOT2;


INPUT READING TERMINATED NORMALLY


DTCC: Gelman-Rubin

SUMMARY OF ANALYSIS

Number of groups                                                 1
Number of observations                                        1414

Number of dependent variables                                    6
Number of independent variables                                  0
Number of continuous latent variables                           10

Observed dependent variables

  Continuous
   Y11         Y21         Y31         Y12         Y22         Y32

Continuous latent variables
   INT1        INT2        R1          R2          T1          T2
   OM21        OM31        OM22        OM32

Variables with special functions

  Cluster variables     TARGET    RATER

Estimator                                                    BAYES
Specifications for Bayesian Estimation
  Point estimate                                            MEDIAN
  Number of Markov chain Monte Carlo (MCMC) chains               3
  Random seed for the first chain                                0
  Starting value information                           UNPERTURBED
  Algorithm used for Markov chain Monte Carlo           GIBBS(PX1)
  Convergence criterion                                  0.500D-01
  Maximum number of iterations                              100000
  K-th iteration used for thinning                               1

Input data file(s)
  ccdat_mplus_use.dat
Input data format  FREE


SUMMARY OF DATA

     Cluster information for RATER

       Number of clusters                        7

       Size (s)    Cluster ID with Size s

        202        1 2 3 4 5 6 7

     Cluster information for TARGET

       Number of clusters                      202

       Size (s)    Cluster ID with Size s

          7        1 2 3 4 5 6 7 8 9 10 11 12 13 14 15 16 17 18 19 20 21
                   22 23 24 25 26 27 28 29 30 31 32 33 34 35 36 37 38 39
                   40 41 42 43 44 45 46 47 48 49 50 51 52 53 54 55 56 57
                   58 59 60 61 62 63 64 65 66 67 68 69 70 71 72 73 74 75
                   76 77 78 79 80 81 82 83 84 85 86 87 88 89 90 91 92 93
                   94 95 96 97 98 99 100 101 102 103 104 105 106 107 108
                   109 110 111 112 113 114 115 116 117 118 119 120 121
                   122 123 124 125 126 127 128 129 130 131 132 133 134
                   135 136 137 138 139 140 141 142 143 144 145 146 147
                   148 149 150 151 152 153 154 155 156 157 158 159 160
                   161 162 163 164 165 166 167 168 169 170 171 172 173
                   174 175 176 177 178 179 180 181 182 183 184 185 186
                   187 188 189 190 191 192 193 194 195 196 197 198 199
                   200 201 202


COVARIANCE COVERAGE OF DATA

Minimum covariance coverage value   0.100

     Number of missing data patterns             5


     PROPORTION OF DATA PRESENT


           Covariance Coverage
              Y11           Y21           Y31           Y12           Y22
              ________      ________      ________      ________      ________
 Y11            0.569
 Y21            0.569         0.569
 Y31            0.569         0.569         0.571
 Y12            0.000         0.000         0.000         0.426
 Y22            0.000         0.000         0.000         0.426         0.426
 Y32            0.000         0.000         0.000         0.426         0.426


           Covariance Coverage
              Y32
              ________
 Y32            0.429


UNIVARIATE SAMPLE STATISTICS


     UNIVARIATE HIGHER-ORDER MOMENT DESCRIPTIVE STATISTICS

         Variable/         Mean/     Skewness/   Minimum/ % with                Percentiles
        Sample Size      Variance    Kurtosis    Maximum  Min/Max      20%/60%    40%/80%    Median

     Y11                   2.994      -0.039       1.000    6.34%       2.000      3.000      3.000
             804.000       1.011      -0.625       5.000    5.47%       3.000      4.000
     Y21                   3.070       0.040       1.000    4.23%       2.000      3.000      3.000
             804.000       0.943      -0.465       5.000    6.97%       3.000      4.000
     Y31                   3.030       0.275       1.000    1.86%       2.000      3.000      3.000
             808.000       0.893      -0.652       5.000    6.56%       3.000      4.000
     Y12                   2.904       0.325       1.000    0.17%       2.000      3.000      3.000
             603.000       0.603      -0.652       5.000    1.16%       3.000      3.750
     Y22                   3.129       0.137       1.000    1.16%       2.250      3.000      3.000
             603.000       0.737      -0.448       5.000    3.48%       3.000      4.000
     Y32                   2.926       0.332       1.000    0.66%       2.250      3.000      3.000
             606.000       0.483       0.676       5.000    1.32%       3.000      3.250


THE MODEL ESTIMATION TERMINATED NORMALLY

     USE THE FBITERATIONS OPTION TO INCREASE THE NUMBER OF ITERATIONS BY A FACTOR
     OF AT LEAST TWO TO CHECK CONVERGENCE AND THAT THE PSR VALUE DOES NOT INCREASE.


MODEL FIT INFORMATION

Number of Free Parameters                              41

Bayesian Posterior Predictive Checking using Chi-Square

          95% Confidence Interval for the Difference Between
          the Observed and the Replicated Chi-Square Values

                                -54.944            64.395

          Posterior Predictive P-Value              0.447

          Prior Posterior Predictive P-Value        0.899

Information Criteria

          Deviance (DIC)                         6972.974
          Estimated Number of Parameters (pD)     722.419


MODEL RESULTS

                                Posterior  One-Tailed         95% C.I.
                    Estimate       S.D.      P-Value   Lower 2.5%  Upper 2.5%  Significance

Within Level

 INT1     BY
    Y11                1.000       0.000      0.000       1.000       1.000
    Y21                0.987       0.242      0.000       0.565       1.503      *
    Y31                0.892       0.232      0.000       0.492       1.398      *

 INT2     BY
    Y12                1.000       0.000      0.000       1.000       1.000
    Y22                0.935       0.316      0.001       0.320       1.559      *
    Y32                1.001       0.308      0.000       0.404       1.616      *

 INT1     WITH
    INT2               0.000       0.000      1.000       0.000       0.000

 Variances
    INT1               0.048       0.018      0.000       0.024       0.095      *
    INT2               0.004       0.004      0.000       0.001       0.017      *

 Residual Variances
    Y11                0.323       0.026      0.000       0.270       0.372      *
    Y21                0.260       0.022      0.000       0.215       0.303      *
    Y31                0.275       0.022      0.000       0.232       0.317      *
    Y12                0.158       0.013      0.000       0.135       0.184      *
    Y22                0.208       0.015      0.000       0.182       0.239      *
    Y32                0.187       0.014      0.000       0.162       0.216      *

Between RATER Level

 R1       BY
    Y11                1.000       0.000      0.000       1.000       1.000
    Y21                0.711       0.159      0.000       0.440       1.061      *
    Y31                0.502       0.145      0.000       0.247       0.819      *

 R2       BY
    Y12                1.000       0.000      0.000       1.000       1.000
    Y22                1.111       0.079      0.000       0.966       1.276      *
    Y32                0.583       0.064      0.000       0.465       0.717      *

 R1       WITH
    R2                 0.000       0.000      1.000       0.000       0.000

 Variances
    R1                 0.051       0.100      0.000       0.012       0.325      *
    R2                 0.280       0.906      0.000       0.069       2.778      *

 Residual Variances
    Y11                0.001       0.000      0.000       0.001       0.001
    Y21                0.001       0.000      0.000       0.001       0.001
    Y31                0.001       0.000      0.000       0.001       0.001
    Y12                0.001       0.000      0.000       0.001       0.001
    Y22                0.001       0.000      0.000       0.001       0.001
    Y32                0.001       0.000      0.000       0.001       0.001

Between TARGET Level

 T1       BY
    Y11                1.000       0.000      0.000       1.000       1.000
    Y21                0.482       0.066      0.000       0.349       0.610      *
    Y31                0.494       0.069      0.000       0.362       0.624      *

 T2       BY
    Y12                1.000       0.000      0.000       1.000       1.000
    Y22                0.527       0.083      0.000       0.371       0.692      *
    Y32                0.457       0.079      0.000       0.300       0.609      *

 OM21     BY
    Y21                1.000       0.000      0.000       1.000       1.000

 OM31     BY
    Y31                1.000       0.000      0.000       1.000       1.000

 OM22     BY
    Y22                1.000       0.000      0.000       1.000       1.000

 OM32     BY
    Y32                1.000       0.000      0.000       1.000       1.000

 T1       WITH
    T2                 0.317       0.038      0.000       0.251       0.401      *
    OM21               0.000       0.000      1.000       0.000       0.000
    OM31               0.000       0.000      1.000       0.000       0.000
    OM22               0.000       0.000      1.000       0.000       0.000
    OM32               0.000       0.000      1.000       0.000       0.000

 OM21     WITH
    OM31               0.189       0.041      0.000       0.116       0.277      *
    OM22               0.284       0.035      0.000       0.224       0.362      *
    OM32               0.078       0.027      0.001       0.028       0.133      *
    T2                 0.000       0.000      1.000       0.000       0.000

 OM31     WITH
    OM22               0.070       0.027      0.004       0.019       0.126      *
    OM32               0.253       0.032      0.000       0.199       0.322      *
    T2                 0.000       0.000      1.000       0.000       0.000

 OM22     WITH
    OM32               0.050       0.019      0.003       0.015       0.089      *
    T2                 0.000       0.000      1.000       0.000       0.000

 OM32     WITH
    T2                 0.000       0.000      1.000       0.000       0.000

 Intercepts
    Y11                2.960       0.089      0.000       2.809       3.147      *
    Y21                3.051       0.065      0.000       2.940       3.190      *
    Y31                3.020       0.064      0.000       2.889       3.144      *
    Y12                2.968       0.107      0.000       2.792       3.176      *
    Y22                3.213       0.124      0.000       2.958       3.428      *
    Y32                2.968       0.068      0.000       2.840       3.095      *

 Variances
    T1                 0.589       0.069      0.000       0.471       0.742      *
    T2                 0.224       0.028      0.000       0.176       0.287      *
    OM21               0.471       0.057      0.000       0.373       0.596      *
    OM31               0.424       0.052      0.000       0.335       0.540      *
    OM22               0.211       0.028      0.000       0.164       0.272      *
    OM32               0.184       0.024      0.000       0.143       0.238      *

 Residual Variances
    Y11                0.001       0.000      0.000       0.001       0.001
    Y21                0.001       0.000      0.000       0.001       0.001
    Y31                0.001       0.000      0.000       0.001       0.001
    Y12                0.001       0.000      0.000       0.001       0.001
    Y22                0.001       0.000      0.000       0.001       0.001
    Y32                0.001       0.000      0.000       0.001       0.001

New/Additional Parameters
    MIICC11            0.849       0.081      0.000       0.609       0.924      *
    RMS11              0.074       0.085      0.000       0.019       0.338      *
    IMS11              0.067       0.025      0.000       0.032       0.132      *
    UMS11              0.151       0.081      0.000       0.076       0.391      *
    REL11              0.687       0.037      0.000       0.620       0.767      *
    L2CON21            0.224       0.056      0.000       0.123       0.341      *
    L2OMS21            0.776       0.056      0.000       0.659       0.877      *
    L1CON21            0.196       0.052      0.000       0.104       0.306      *
    L1OMS21            0.683       0.064      0.000       0.543       0.790      *
    RMS21              0.037       0.056      0.000       0.009       0.210      *
    IMS21              0.066       0.025      0.000       0.027       0.125      *
    UMS21              0.112       0.057      0.000       0.054       0.271      *
    MIICC21            0.888       0.057      0.000       0.729       0.946      *
    REL21              0.728       0.030      0.000       0.669       0.788      *
    L2CON31            0.254       0.060      0.000       0.141       0.376      *
    L2OMS31            0.746       0.060      0.000       0.624       0.859      *
    L1CON31            0.229       0.057      0.000       0.126       0.346      *
    L1OMS31            0.676       0.061      0.000       0.552       0.789      *
    RMS31              0.020       0.038      0.000       0.003       0.135      *
    IMS31              0.060       0.024      0.000       0.023       0.117      *
    UMS31              0.087       0.043      0.000       0.038       0.199      *
    MIICC31            0.913       0.043      0.000       0.801       0.962      *
    REL31              0.697       0.031      0.000       0.635       0.758      *
    MIICC12            0.439       0.195      0.000       0.074       0.757      *
    RMS12              0.550       0.199      0.000       0.227       0.925      *
    IMS12              0.007       0.010      0.000       0.000       0.039      *
    UMS12              0.561       0.195      0.000       0.243       0.926      *
    REL12              0.767       0.086      0.000       0.639       0.950      *
    L2CON22            0.228       0.061      0.000       0.117       0.353      *
    L2OMS22            0.772       0.061      0.000       0.647       0.883      *
    L1CON22            0.092       0.052      0.000       0.016       0.210      *
    L1OMS22            0.336       0.152      0.000       0.057       0.596      *
    RMS22              0.554       0.197      0.000       0.231       0.923      *
    IMS22              0.005       0.008      0.000       0.000       0.030      *
    UMS22              0.562       0.194      0.000       0.243       0.924      *
    MIICC22            0.438       0.194      0.000       0.076       0.757      *
    REL22              0.752       0.090      0.000       0.622       0.946      *
    L2CON32            0.202       0.061      0.000       0.092       0.327      *
    L2OMS32            0.798       0.061      0.000       0.673       0.908      *
    L1CON32            0.127       0.058      0.000       0.033       0.255      *
    L1OMS32            0.548       0.162      0.000       0.148       0.751      *
    RMS32              0.285       0.201      0.000       0.085       0.809      *
    IMS32              0.010       0.016      0.000       0.001       0.060      *
    UMS32              0.304       0.196      0.000       0.101       0.812      *
    MIICC32            0.696       0.196      0.000       0.188       0.899      *
    REL32              0.647       0.081      0.000       0.550       0.868      *


STANDARDIZED MODEL RESULTS


STDYX Standardization

                                Posterior  One-Tailed         95% C.I.
                    Estimate       S.D.      P-Value   Lower 2.5%  Upper 2.5%  Significance
Within Level

 INT1     BY
    Y11                0.359       0.062      0.000       0.254       0.503      *
    Y21                0.388       0.072      0.000       0.250       0.530      *
    Y31                0.348       0.069      0.000       0.215       0.486      *

 INT2     BY
    Y12                0.160       0.071      0.000       0.063       0.326      *
    Y22                0.125       0.063      0.001       0.036       0.275      *
    Y32                0.142       0.075      0.000       0.041       0.324      *

 INT1     WITH
    INT2               0.000       0.000      1.000       0.000       0.000

 Variances
    INT1               1.000       0.000      0.000       1.000       1.000
    INT2               1.000       0.000      0.000       1.000       1.000

 Residual Variances
    Y11                0.871       0.047      0.000       0.747       0.935      *
    Y21                0.850       0.056      0.000       0.719       0.938      *
    Y31                0.879       0.049      0.000       0.763       0.954      *
    Y12                0.974       0.027      0.000       0.893       0.996      *
    Y22                0.984       0.020      0.000       0.924       0.999      *
    Y32                0.980       0.028      0.000       0.895       0.998      *

Between RATER Level

 R1       BY
    Y11                0.990       0.010      0.000       0.962       0.998      *
    Y21                0.981       0.020      0.000       0.923       0.997      *
    Y31                0.962       0.050      0.000       0.820       0.995      *

 R2       BY
    Y12                0.998       0.002      0.000       0.993       1.000      *
    Y22                0.999       0.002      0.000       0.994       1.000      *
    Y32                0.995       0.006      0.000       0.978       0.999      *

 R1       WITH
    R2                 0.000       0.000      1.000       0.000       0.000

 Variances
    R1                 1.000       0.000      0.000       1.000       1.000
    R2                 1.000       0.000      0.000       1.000       1.000

 Residual Variances
    Y11                0.019       0.019      0.000       0.003       0.074      *
    Y21                0.038       0.038      0.000       0.006       0.148      *
    Y31                0.074       0.086      0.000       0.010       0.327      *
    Y12                0.004       0.004      0.000       0.000       0.014      *
    Y22                0.003       0.003      0.000       0.000       0.012      *
    Y32                0.010       0.011      0.000       0.001       0.043      *

Between TARGET Level

 T1       BY
    Y11                0.999       0.000      0.000       0.999       0.999      *
    Y21                0.473       0.060      0.000       0.350       0.583      *
    Y31                0.503       0.061      0.000       0.376       0.613      *

 T2       BY
    Y12                0.998       0.000      0.000       0.997       0.998      *
    Y22                0.477       0.065      0.000       0.341       0.593      *
    Y32                0.448       0.069      0.000       0.303       0.571      *

 OM21     BY
    Y21                0.880       0.032      0.000       0.811       0.936      *

 OM31     BY
    Y31                0.863       0.035      0.000       0.789       0.926      *

 OM22     BY
    Y22                0.877       0.035      0.000       0.803       0.938      *

 OM32     BY
    Y32                0.891       0.034      0.000       0.818       0.951      *

 T1       WITH
    T2                 0.875       0.032      0.000       0.802       0.928      *
    OM21               0.000       0.000      1.000       0.000       0.000
    OM31               0.000       0.000      1.000       0.000       0.000
    OM22               0.000       0.000      1.000       0.000       0.000
    OM32               0.000       0.000      1.000       0.000       0.000

 OM21     WITH
    OM31               0.425       0.070      0.000       0.279       0.552      *
    OM22               0.905       0.028      0.000       0.841       0.949      *
    OM32               0.265       0.083      0.001       0.096       0.422      *
    T2                 0.000       0.000      1.000       0.000       0.000

 OM31     WITH
    OM22               0.235       0.085      0.004       0.064       0.395      *
    OM32               0.906       0.027      0.000       0.842       0.947      *
    T2                 0.000       0.000      1.000       0.000       0.000

 OM22     WITH
    OM32               0.255       0.088      0.003       0.076       0.419      *
    T2                 0.000       0.000      1.000       0.000       0.000

 OM32     WITH
    T2                 0.000       0.000      1.000       0.000       0.000

 Intercepts
    Y11                3.856       0.254      0.000       3.386       4.381      *
    Y21                3.908       0.222      0.000       3.494       4.364      *
    Y31                3.990       0.229      0.000       3.557       4.455      *
    Y12                6.268       0.446      0.000       5.446       7.196      *
    Y22                6.113       0.439      0.000       5.296       7.017      *
    Y32                6.142       0.398      0.000       5.416       6.971      *

 Variances
    T1                 1.000       0.000      0.000       1.000       1.000
    T2                 1.000       0.000      0.000       1.000       1.000
    OM21               1.000       0.000      0.000       1.000       1.000
    OM31               1.000       0.000      0.000       1.000       1.000
    OM22               1.000       0.000      0.000       1.000       1.000
    OM32               1.000       0.000      0.000       1.000       1.000

 Residual Variances
    Y11                0.002       0.000      0.000       0.001       0.002      *
    Y21                0.002       0.000      0.000       0.001       0.002      *
    Y31                0.002       0.000      0.000       0.001       0.002      *
    Y12                0.004       0.001      0.000       0.003       0.006      *
    Y22                0.004       0.000      0.000       0.003       0.005      *
    Y32                0.004       0.001      0.000       0.003       0.005      *


R-SQUARE

Within Level

                                Posterior  One-Tailed         95% C.I.
    Variable        Estimate       S.D.      P-Value   Lower 2.5%  Upper 2.5%

    Y11                0.129       0.047      0.000       0.065       0.253
    Y21                0.150       0.056      0.000       0.062       0.281
    Y31                0.121       0.049      0.000       0.046       0.237
    Y12                0.026       0.027      0.000       0.004       0.107
    Y22                0.016       0.020      0.000       0.001       0.076
    Y32                0.020       0.028      0.000       0.002       0.105

Between RATER Level

                                Posterior  One-Tailed         95% C.I.
    Variable        Estimate       S.D.      P-Value   Lower 2.5%  Upper 2.5%

    Y11                0.981       0.019      0.000       0.926       0.997
    Y21                0.962       0.038      0.000       0.852       0.994
    Y31                0.926       0.086      0.000       0.673       0.990
    Y12                0.996       0.004      0.000       0.986       1.000
    Y22                0.997       0.003      0.000       0.988       1.000
    Y32                0.990       0.011      0.000       0.957       0.999

Between TARGET Level

                                Posterior  One-Tailed         95% C.I.
    Variable        Estimate       S.D.      P-Value   Lower 2.5%  Upper 2.5%

    Y11                0.998       0.000      0.000       0.998       0.999
    Y21                0.998       0.000      0.000       0.998       0.999
    Y31                0.998       0.000      0.000       0.998       0.999
    Y12                0.996       0.001      0.000       0.994       0.997
    Y22                0.996       0.000      0.000       0.995       0.997
    Y32                0.996       0.001      0.000       0.995       0.997


CREDIBILITY INTERVALS OF MODEL RESULTS

                  Lower .5%  Lower 2.5%    Lower 5%    Estimate    Upper 5%  Upper 2.5%   Upper .5%

Within Level

 INT1     BY
    Y11              1.000       1.000       1.000       1.000       1.000       1.000       1.000
    Y21              0.457       0.565       0.624       0.987       1.414       1.503       1.696
    Y31              0.393       0.492       0.549       0.892       1.309       1.398       1.574

 INT2     BY
    Y12              1.000       1.000       1.000       1.000       1.000       1.000       1.000
    Y22              0.141       0.320       0.416       0.935       1.458       1.559       1.757
    Y32              0.219       0.404       0.500       1.001       1.516       1.616       1.804

 INT1     WITH
    INT2             0.000       0.000       0.000       0.000       0.000       0.000       0.000

 Variances
    INT1             0.019       0.024       0.027       0.048       0.085       0.095       0.116
    INT2             0.000       0.001       0.001       0.004       0.015       0.017       0.022

 Residual Variances
    Y11              0.250       0.270       0.280       0.323       0.364       0.372       0.390
    Y21              0.201       0.215       0.223       0.260       0.296       0.303       0.317
    Y31              0.217       0.232       0.239       0.275       0.310       0.317       0.332
    Y12              0.127       0.135       0.138       0.158       0.179       0.184       0.193
    Y22              0.174       0.182       0.186       0.208       0.234       0.239       0.250
    Y32              0.153       0.162       0.166       0.187       0.211       0.216       0.226

Between RATER Level

 R1       BY
    Y11              1.000       1.000       1.000       1.000       1.000       1.000       1.000
    Y21              0.365       0.440       0.480       0.711       0.999       1.061       1.205
    Y31              0.175       0.247       0.284       0.502       0.759       0.819       0.946

 R2       BY
    Y12              1.000       1.000       1.000       1.000       1.000       1.000       1.000
    Y22              0.927       0.966       0.988       1.111       1.248       1.276       1.332
    Y32              0.429       0.465       0.483       0.583       0.693       0.717       0.762

 R1       WITH
    R2               0.000       0.000       0.000       0.000       0.000       0.000       0.000

 Variances
    R1               0.009       0.012       0.015       0.051       0.236       0.325       0.615
    R2               0.050       0.069       0.082       0.280       1.953       2.778       5.298

 Residual Variances
    Y11              0.001       0.001       0.001       0.001       0.001       0.001       0.001
    Y21              0.001       0.001       0.001       0.001       0.001       0.001       0.001
    Y31              0.001       0.001       0.001       0.001       0.001       0.001       0.001
    Y12              0.001       0.001       0.001       0.001       0.001       0.001       0.001
    Y22              0.001       0.001       0.001       0.001       0.001       0.001       0.001
    Y32              0.001       0.001       0.001       0.001       0.001       0.001       0.001

Between TARGET Level

 T1       BY
    Y11              1.000       1.000       1.000       1.000       1.000       1.000       1.000
    Y21              0.319       0.349       0.370       0.482       0.584       0.610       0.661
    Y31              0.323       0.362       0.380       0.494       0.610       0.624       0.648

 T2       BY
    Y12              1.000       1.000       1.000       1.000       1.000       1.000       1.000
    Y22              0.322       0.371       0.395       0.527       0.666       0.692       0.753
    Y32              0.254       0.300       0.323       0.457       0.586       0.609       0.643

 OM21     BY
    Y21              1.000       1.000       1.000       1.000       1.000       1.000       1.000

 OM31     BY
    Y31              1.000       1.000       1.000       1.000       1.000       1.000       1.000

 OM22     BY
    Y22              1.000       1.000       1.000       1.000       1.000       1.000       1.000

 OM32     BY
    Y32              1.000       1.000       1.000       1.000       1.000       1.000       1.000

 T1       WITH
    T2               0.233       0.251       0.261       0.317       0.386       0.401       0.434
    OM21             0.000       0.000       0.000       0.000       0.000       0.000       0.000
    OM31             0.000       0.000       0.000       0.000       0.000       0.000       0.000
    OM22             0.000       0.000       0.000       0.000       0.000       0.000       0.000
    OM32             0.000       0.000       0.000       0.000       0.000       0.000       0.000

 OM21     WITH
    OM31             0.094       0.116       0.127       0.189       0.262       0.277       0.307
    OM22             0.207       0.224       0.232       0.284       0.348       0.362       0.391
    OM32             0.012       0.028       0.036       0.078       0.123       0.133       0.152
    T2               0.000       0.000       0.000       0.000       0.000       0.000       0.000

 OM31     WITH
    OM22             0.003       0.019       0.027       0.070       0.116       0.126       0.145
    OM32             0.184       0.199       0.206       0.253       0.310       0.322       0.347
    T2               0.000       0.000       0.000       0.000       0.000       0.000       0.000

 OM22     WITH
    OM32             0.004       0.015       0.020       0.050       0.082       0.089       0.104
    T2               0.000       0.000       0.000       0.000       0.000       0.000       0.000

 OM32     WITH
    T2               0.000       0.000       0.000       0.000       0.000       0.000       0.000

 Intercepts
    Y11              2.751       2.809       2.832       2.960       3.118       3.147       3.203
    Y21              2.909       2.940       2.954       3.051       3.168       3.190       3.225
    Y31              2.865       2.889       2.907       3.020       3.127       3.144       3.166
    Y12              2.655       2.792       2.827       2.968       3.150       3.176       3.241
    Y22              2.833       2.958       3.014       3.213       3.398       3.428       3.493
    Y32              2.796       2.840       2.859       2.968       3.076       3.095       3.138

 Variances
    T1               0.439       0.471       0.488       0.589       0.715       0.742       0.799
    T2               0.164       0.176       0.183       0.224       0.275       0.287       0.310
    OM21             0.349       0.373       0.388       0.471       0.574       0.596       0.643
    OM31             0.311       0.335       0.348       0.424       0.519       0.540       0.587
    OM22             0.152       0.164       0.171       0.211       0.261       0.272       0.295
    OM32             0.133       0.143       0.149       0.184       0.228       0.238       0.258

 Residual Variances
    Y11              0.001       0.001       0.001       0.001       0.001       0.001       0.001
    Y21              0.001       0.001       0.001       0.001       0.001       0.001       0.001
    Y31              0.001       0.001       0.001       0.001       0.001       0.001       0.001
    Y12              0.001       0.001       0.001       0.001       0.001       0.001       0.001
    Y22              0.001       0.001       0.001       0.001       0.001       0.001       0.001
    Y32              0.001       0.001       0.001       0.001       0.001       0.001       0.001

New/Additional Parameters
    MIICC11          0.466       0.609       0.670       0.849       0.916       0.924       0.938
    RMS11            0.013       0.019       0.023       0.074       0.271       0.338       0.493
    IMS11            0.024       0.032       0.036       0.067       0.118       0.132       0.158
    UMS11            0.062       0.076       0.084       0.151       0.330       0.391       0.534
    REL11            0.600       0.620       0.631       0.687       0.751       0.767       0.804
    L2CON21          0.101       0.123       0.136       0.224       0.320       0.341       0.379
    L2OMS21          0.621       0.659       0.680       0.776       0.864       0.877       0.899
    L1CON21          0.084       0.104       0.116       0.196       0.287       0.306       0.344
    L1OMS21          0.460       0.543       0.573       0.683       0.775       0.790       0.819
    RMS21            0.005       0.009       0.011       0.037       0.158       0.210       0.352
    IMS21            0.019       0.027       0.032       0.066       0.114       0.125       0.146
    UMS21            0.041       0.054       0.061       0.112       0.226       0.271       0.399
    MIICC21          0.601       0.729       0.774       0.888       0.939       0.946       0.959
    REL21            0.650       0.669       0.679       0.728       0.778       0.788       0.811
    L2CON31          0.114       0.141       0.158       0.254       0.358       0.376       0.410
    L2OMS31          0.590       0.624       0.642       0.746       0.842       0.859       0.886
    L1CON31          0.101       0.126       0.141       0.229       0.329       0.346       0.379
    L1OMS31          0.501       0.552       0.573       0.676       0.772       0.789       0.819
    RMS31            0.002       0.003       0.005       0.020       0.097       0.135       0.243
    IMS31            0.015       0.023       0.028       0.060       0.106       0.117       0.139
    UMS31            0.028       0.038       0.044       0.087       0.167       0.199       0.299
    MIICC31          0.701       0.801       0.833       0.913       0.956       0.962       0.972
    REL31            0.617       0.635       0.646       0.697       0.748       0.758       0.779
    MIICC12          0.040       0.074       0.101       0.439       0.725       0.757       0.812
    RMS12            0.172       0.227       0.260       0.550       0.897       0.925       0.959
    IMS12            0.000       0.000       0.001       0.007       0.031       0.039       0.053
    UMS12            0.188       0.243       0.275       0.561       0.899       0.926       0.960
    REL12            0.608       0.639       0.655       0.767       0.933       0.950       0.972
    L2CON22          0.088       0.117       0.133       0.228       0.333       0.353       0.394
    L2OMS22          0.606       0.647       0.667       0.772       0.867       0.883       0.912
    L1CON22          0.009       0.016       0.022       0.092       0.191       0.210       0.245
    L1OMS22          0.031       0.057       0.078       0.336       0.565       0.596       0.652
    RMS22            0.178       0.231       0.266       0.554       0.896       0.923       0.958
    IMS22            0.000       0.000       0.000       0.005       0.023       0.030       0.044
    UMS22            0.189       0.243       0.277       0.562       0.897       0.924       0.959
    MIICC22          0.041       0.076       0.103       0.438       0.723       0.757       0.811
    REL22            0.594       0.622       0.638       0.752       0.929       0.946       0.970
    L2CON32          0.067       0.092       0.106       0.202       0.308       0.327       0.364
    L2OMS32          0.636       0.673       0.692       0.798       0.894       0.908       0.933
    L1CON32          0.018       0.033       0.044       0.127       0.234       0.255       0.294
    L1OMS32          0.082       0.148       0.196       0.548       0.728       0.751       0.793
    RMS32            0.061       0.085       0.101       0.285       0.745       0.809       0.893
    IMS32            0.000       0.001       0.001       0.010       0.048       0.060       0.088
    UMS32            0.075       0.101       0.119       0.304       0.750       0.812       0.895
    MIICC32          0.105       0.188       0.250       0.696       0.881       0.899       0.925
    REL32            0.525       0.550       0.564       0.647       0.833       0.868       0.922


CREDIBILITY INTERVALS OF STANDARDIZED MODEL RESULTS


STDYX Standardization

                  Lower .5%  Lower 2.5%    Lower 5%    Estimate    Upper 5%  Upper 2.5%   Upper .5%

Within Level

 INT1     BY
    Y11              0.225       0.254       0.270       0.359       0.474       0.503       0.553
    Y21              0.208       0.250       0.272       0.388       0.508       0.530       0.572
    Y31              0.174       0.215       0.235       0.348       0.464       0.486       0.532

 INT2     BY
    Y12              0.050       0.063       0.072       0.160       0.300       0.326       0.370
    Y22              0.017       0.036       0.046       0.125       0.249       0.275       0.326
    Y32              0.023       0.041       0.051       0.142       0.293       0.324       0.386

 INT1     WITH
    INT2             0.000       0.000       0.000       0.000       0.000       0.000       0.000

 Variances
    INT1             1.000       1.000       1.000       1.000       1.000       1.000       1.000
    INT2             1.000       1.000       1.000       1.000       1.000       1.000       1.000

 Residual Variances
    Y11              0.694       0.747       0.776       0.871       0.927       0.935       0.949
    Y21              0.672       0.719       0.742       0.850       0.926       0.938       0.957
    Y31              0.717       0.763       0.785       0.879       0.945       0.954       0.970
    Y12              0.863       0.893       0.910       0.974       0.995       0.996       0.998
    Y22              0.894       0.924       0.938       0.984       0.998       0.999       1.000
    Y32              0.851       0.895       0.914       0.980       0.997       0.998       0.999

Between RATER Level

 R1       BY
    Y11              0.946       0.962       0.969       0.990       0.998       0.998       0.999
    Y21              0.886       0.923       0.937       0.981       0.996       0.997       0.999
    Y31              0.709       0.820       0.860       0.962       0.992       0.995       0.997

 R2       BY
    Y12              0.990       0.993       0.994       0.998       1.000       1.000       1.000
    Y22              0.992       0.994       0.995       0.999       1.000       1.000       1.000
    Y32              0.970       0.978       0.982       0.995       0.999       0.999       1.000

 R1       WITH
    R2               0.000       0.000       0.000       0.000       0.000       0.000       0.000

 Variances
    R1               1.000       1.000       1.000       1.000       1.000       1.000       1.000
    R2               1.000       1.000       1.000       1.000       1.000       1.000       1.000

 Residual Variances
    Y11              0.002       0.003       0.004       0.019       0.061       0.074       0.105
    Y21              0.003       0.006       0.008       0.038       0.122       0.148       0.214
    Y31              0.005       0.010       0.015       0.074       0.261       0.327       0.497
    Y12              0.000       0.000       0.001       0.004       0.012       0.014       0.020
    Y22              0.000       0.000       0.000       0.003       0.010       0.012       0.016
    Y32              0.001       0.001       0.001       0.010       0.036       0.043       0.059

Between TARGET Level

 T1       BY
    Y11              0.999       0.999       0.999       0.999       0.999       0.999       0.999
    Y21              0.317       0.350       0.369       0.473       0.566       0.583       0.615
    Y31              0.337       0.376       0.397       0.503       0.598       0.613       0.640

 T2       BY
    Y12              0.997       0.997       0.997       0.998       0.998       0.998       0.998
    Y22              0.297       0.341       0.364       0.477       0.576       0.593       0.627
    Y32              0.259       0.303       0.325       0.448       0.554       0.571       0.602

 OM21     BY
    Y21              0.787       0.811       0.824       0.880       0.929       0.936       0.948

 OM31     BY
    Y31              0.768       0.789       0.801       0.863       0.917       0.926       0.940

 OM22     BY
    Y22              0.777       0.803       0.815       0.877       0.929       0.938       0.953

 OM32     BY
    Y32              0.796       0.818       0.830       0.891       0.943       0.951       0.964

 T1       WITH
    T2               0.775       0.802       0.816       0.875       0.921       0.928       0.942
    OM21             0.000       0.000       0.000       0.000       0.000       0.000       0.000
    OM31             0.000       0.000       0.000       0.000       0.000       0.000       0.000
    OM22             0.000       0.000       0.000       0.000       0.000       0.000       0.000
    OM32             0.000       0.000       0.000       0.000       0.000       0.000       0.000

 OM21     WITH
    OM31             0.230       0.279       0.303       0.425       0.533       0.552       0.587
    OM22             0.817       0.841       0.853       0.905       0.943       0.949       0.959
    OM32             0.041       0.096       0.124       0.265       0.397       0.422       0.468
    T2               0.000       0.000       0.000       0.000       0.000       0.000       0.000

 OM31     WITH
    OM22             0.010       0.064       0.091       0.235       0.370       0.395       0.444
    OM32             0.815       0.842       0.854       0.906       0.941       0.947       0.956
    T2               0.000       0.000       0.000       0.000       0.000       0.000       0.000

 OM22     WITH
    OM32             0.020       0.076       0.106       0.255       0.393       0.419       0.464
    T2               0.000       0.000       0.000       0.000       0.000       0.000       0.000

 OM32     WITH
    T2               0.000       0.000       0.000       0.000       0.000       0.000       0.000

 Intercepts
    Y11              3.248       3.386       3.457       3.856       4.291       4.381       4.558
    Y21              3.371       3.494       3.557       3.908       4.286       4.364       4.514
    Y31              3.424       3.557       3.624       3.990       4.378       4.455       4.602
    Y12              5.195       5.446       5.573       6.268       7.039       7.196       7.488
    Y22              5.064       5.296       5.421       6.113       6.863       7.017       7.321
    Y32              5.210       5.416       5.527       6.142       6.836       6.971       7.253

 Variances
    T1               1.000       1.000       1.000       1.000       1.000       1.000       1.000
    T2               1.000       1.000       1.000       1.000       1.000       1.000       1.000
    OM21             1.000       1.000       1.000       1.000       1.000       1.000       1.000
    OM31             1.000       1.000       1.000       1.000       1.000       1.000       1.000
    OM22             1.000       1.000       1.000       1.000       1.000       1.000       1.000
    OM32             1.000       1.000       1.000       1.000       1.000       1.000       1.000

 Residual Variances
    Y11              0.001       0.001       0.001       0.002       0.002       0.002       0.002
    Y21              0.001       0.001       0.001       0.002       0.002       0.002       0.002
    Y31              0.001       0.001       0.001       0.002       0.002       0.002       0.002
    Y12              0.003       0.003       0.004       0.004       0.005       0.006       0.006
    Y22              0.003       0.003       0.003       0.004       0.004       0.005       0.005
    Y32              0.003       0.003       0.004       0.004       0.005       0.005       0.006


TECHNICAL 1 OUTPUT


     PARAMETER SPECIFICATION FOR WITHIN


           NU
              Y11           Y21           Y31           Y12           Y22
              ________      ________      ________      ________      ________
                    0             0             0             0             0


           NU
              Y32
              ________
                    0


           LAMBDA
              INT1          INT2
              ________      ________
 Y11                0             0
 Y21                1             0
 Y31                2             0
 Y12                0             0
 Y22                0             3
 Y32                0             4


           THETA
              Y11           Y21           Y31           Y12           Y22
              ________      ________      ________      ________      ________
 Y11                5
 Y21                0             6
 Y31                0             0             7
 Y12                0             0             0             8
 Y22                0             0             0             0             9
 Y32                0             0             0             0             0


           THETA
              Y32
              ________
 Y32               10


           ALPHA
              INT1          INT2
              ________      ________
                    0             0


           BETA
              INT1          INT2
              ________      ________
 INT1               0             0
 INT2               0             0


           PSI
              INT1          INT2
              ________      ________
 INT1              11
 INT2               0            12


     PARAMETER SPECIFICATION FOR BETWEEN RATER


           NU
              Y11           Y21           Y31           Y12           Y22
              ________      ________      ________      ________      ________
                    0             0             0             0             0


           NU
              Y32
              ________
                    0


           LAMBDA
              R1            R2
              ________      ________
 Y11                0             0
 Y21               13             0
 Y31               14             0
 Y12                0             0
 Y22                0            15
 Y32                0            16


           THETA
              Y11           Y21           Y31           Y12           Y22
              ________      ________      ________      ________      ________
 Y11                0
 Y21                0             0
 Y31                0             0             0
 Y12                0             0             0             0
 Y22                0             0             0             0             0
 Y32                0             0             0             0             0


           THETA
              Y32
              ________
 Y32                0


           ALPHA
              R1            R2
              ________      ________
                    0             0


           BETA
              R1            R2
              ________      ________
 R1                 0             0
 R2                 0             0


           PSI
              R1            R2
              ________      ________
 R1                17
 R2                 0            18


     PARAMETER SPECIFICATION FOR BETWEEN TARGET


           NU
              Y11           Y21           Y31           Y12           Y22
              ________      ________      ________      ________      ________
                   19            20            21            22            23


           NU
              Y32
              ________
                   24


           LAMBDA
              T1            T2            OM21          OM31          OM22
              ________      ________      ________      ________      ________
 Y11                0             0             0             0             0
 Y21               25             0             0             0             0
 Y31               26             0             0             0             0
 Y12                0             0             0             0             0
 Y22                0            27             0             0             0
 Y32                0            28             0             0             0


           LAMBDA
              OM32
              ________
 Y11                0
 Y21                0
 Y31                0
 Y12                0
 Y22                0
 Y32                0


           THETA
              Y11           Y21           Y31           Y12           Y22
              ________      ________      ________      ________      ________
 Y11                0
 Y21                0             0
 Y31                0             0             0
 Y12                0             0             0             0
 Y22                0             0             0             0             0
 Y32                0             0             0             0             0


           THETA
              Y32
              ________
 Y32                0


           ALPHA
              T1            T2            OM21          OM31          OM22
              ________      ________      ________      ________      ________
                    0             0             0             0             0


           ALPHA
              OM32
              ________
                    0


           BETA
              T1            T2            OM21          OM31          OM22
              ________      ________      ________      ________      ________
 T1                 0             0             0             0             0
 T2                 0             0             0             0             0
 OM21               0             0             0             0             0
 OM31               0             0             0             0             0
 OM22               0             0             0             0             0
 OM32               0             0             0             0             0


           BETA
              OM32
              ________
 T1                 0
 T2                 0
 OM21               0
 OM31               0
 OM22               0
 OM32               0


           PSI
              T1            T2            OM21          OM31          OM22
              ________      ________      ________      ________      ________
 T1                29
 T2                30            31
 OM21               0             0            32
 OM31               0             0            33            34
 OM22               0             0            35            36            37
 OM32               0             0            38            39            40


           PSI
              OM32
              ________
 OM32              41


     PARAMETER SPECIFICATION FOR THE ADDITIONAL PARAMETERS


           NEW/ADDITIONAL PARAMETERS
              MIICC11       RMS11         IMS11         UMS11         REL11
              ________      ________      ________      ________      ________
                   42            43            44            45            46


           NEW/ADDITIONAL PARAMETERS
              L2CON21       L2OMS21       L1CON21       L1OMS21       RMS21
              ________      ________      ________      ________      ________
                   47            48            49            50            51


           NEW/ADDITIONAL PARAMETERS
              IMS21         UMS21         MIICC21       REL21         L2CON31
              ________      ________      ________      ________      ________
                   52            53            54            55            56


           NEW/ADDITIONAL PARAMETERS
              L2OMS31       L1CON31       L1OMS31       RMS31         IMS31
              ________      ________      ________      ________      ________
                   57            58            59            60            61


           NEW/ADDITIONAL PARAMETERS
              UMS31         MIICC31       REL31         MIICC12       RMS12
              ________      ________      ________      ________      ________
                   62            63            64            65            66


           NEW/ADDITIONAL PARAMETERS
              IMS12         UMS12         REL12         L2CON22       L2OMS22
              ________      ________      ________      ________      ________
                   67            68            69            70            71


           NEW/ADDITIONAL PARAMETERS
              L1CON22       L1OMS22       RMS22         IMS22         UMS22
              ________      ________      ________      ________      ________
                   72            73            74            75            76


           NEW/ADDITIONAL PARAMETERS
              MIICC22       REL22         L2CON32       L2OMS32       L1CON32
              ________      ________      ________      ________      ________
                   77            78            79            80            81


           NEW/ADDITIONAL PARAMETERS
              L1OMS32       RMS32         IMS32         UMS32         MIICC32
              ________      ________      ________      ________      ________
                   82            83            84            85            86


           NEW/ADDITIONAL PARAMETERS
              REL32
              ________
                   87


     STARTING VALUES FOR WITHIN


           NU
              Y11           Y21           Y31           Y12           Y22
              ________      ________      ________      ________      ________
                0.000         0.000         0.000         0.000         0.000


           NU
              Y32
              ________
                0.000


           LAMBDA
              INT1          INT2
              ________      ________
 Y11            1.000         0.000
 Y21            1.000         0.000
 Y31            1.000         0.000
 Y12            0.000         1.000
 Y22            0.000         1.000
 Y32            0.000         1.000


           THETA
              Y11           Y21           Y31           Y12           Y22
              ________      ________      ________      ________      ________
 Y11            0.506
 Y21            0.000         0.471
 Y31            0.000         0.000         0.446
 Y12            0.000         0.000         0.000         0.302
 Y22            0.000         0.000         0.000         0.000         0.368
 Y32            0.000         0.000         0.000         0.000         0.000


           THETA
              Y32
              ________
 Y32            0.242


           ALPHA
              INT1          INT2
              ________      ________
                0.000         0.000


           BETA
              INT1          INT2
              ________      ________
 INT1           0.000         0.000
 INT2           0.000         0.000


           PSI
              INT1          INT2
              ________      ________
 INT1           1.000
 INT2           0.000         1.000


     STARTING VALUES FOR BETWEEN RATER


           NU
              Y11           Y21           Y31           Y12           Y22
              ________      ________      ________      ________      ________
                0.000         0.000         0.000         0.000         0.000


           NU
              Y32
              ________
                0.000


           LAMBDA
              R1            R2
              ________      ________
 Y11            1.000         0.000
 Y21            1.000         0.000
 Y31            1.000         0.000
 Y12            0.000         1.000
 Y22            0.000         1.000
 Y32            0.000         1.000


           THETA
              Y11           Y21           Y31           Y12           Y22
              ________      ________      ________      ________      ________
 Y11            0.000
 Y21            0.000         0.000
 Y31            0.000         0.000         0.000
 Y12            0.000         0.000         0.000         0.000
 Y22            0.000         0.000         0.000         0.000         0.000
 Y32            0.000         0.000         0.000         0.000         0.000


           THETA
              Y32
              ________
 Y32            0.000


           ALPHA
              R1            R2
              ________      ________
                0.000         0.000


           BETA
              R1            R2
              ________      ________
 R1             0.000         0.000
 R2             0.000         0.000


           PSI
              R1            R2
              ________      ________
 R1             1.000
 R2             0.000         1.000


     STARTING VALUES FOR BETWEEN TARGET


           NU
              Y11           Y21           Y31           Y12           Y22
              ________      ________      ________      ________      ________
                2.994         3.070         3.030         2.904         3.129


           NU
              Y32
              ________
                2.926


           LAMBDA
              T1            T2            OM21          OM31          OM22
              ________      ________      ________      ________      ________
 Y11            1.000         0.000         0.000         0.000         0.000
 Y21            1.000         0.000         1.000         0.000         0.000
 Y31            1.000         0.000         0.000         1.000         0.000
 Y12            0.000         1.000         0.000         0.000         0.000
 Y22            0.000         1.000         0.000         0.000         1.000
 Y32            0.000         1.000         0.000         0.000         0.000


           LAMBDA
              OM32
              ________
 Y11            0.000
 Y21            0.000
 Y31            0.000
 Y12            0.000
 Y22            0.000
 Y32            1.000


           THETA
              Y11           Y21           Y31           Y12           Y22
              ________      ________      ________      ________      ________
 Y11            0.000
 Y21            0.000         0.000
 Y31            0.000         0.000         0.000
 Y12            0.000         0.000         0.000         0.000
 Y22            0.000         0.000         0.000         0.000         0.000
 Y32            0.000         0.000         0.000         0.000         0.000


           THETA
              Y32
              ________
 Y32            0.000


           ALPHA
              T1            T2            OM21          OM31          OM22
              ________      ________      ________      ________      ________
                0.000         0.000         0.000         0.000         0.000


           ALPHA
              OM32
              ________
                0.000


           BETA
              T1            T2            OM21          OM31          OM22
              ________      ________      ________      ________      ________
 T1             0.000         0.000         0.000         0.000         0.000
 T2             0.000         0.000         0.000         0.000         0.000
 OM21           0.000         0.000         0.000         0.000         0.000
 OM31           0.000         0.000         0.000         0.000         0.000
 OM22           0.000         0.000         0.000         0.000         0.000
 OM32           0.000         0.000         0.000         0.000         0.000


           BETA
              OM32
              ________
 T1             0.000
 T2             0.000
 OM21           0.000
 OM31           0.000
 OM22           0.000
 OM32           0.000


           PSI
              T1            T2            OM21          OM31          OM22
              ________      ________      ________      ________      ________
 T1             1.000
 T2             0.000         1.000
 OM21           0.000         0.000         1.000
 OM31           0.000         0.000         0.000         1.000
 OM22           0.000         0.000         0.000         0.000         1.000
 OM32           0.000         0.000         0.000         0.000         0.000


           PSI
              OM32
              ________
 OM32           1.000


     STARTING VALUES FOR THE ADDITIONAL PARAMETERS


           NEW/ADDITIONAL PARAMETERS
              MIICC11       RMS11         IMS11         UMS11         REL11
              ________      ________      ________      ________      ________
                0.500         0.500         0.500         0.500         0.500


           NEW/ADDITIONAL PARAMETERS
              L2CON21       L2OMS21       L1CON21       L1OMS21       RMS21
              ________      ________      ________      ________      ________
                0.500         0.500         0.500         0.500         0.500


           NEW/ADDITIONAL PARAMETERS
              IMS21         UMS21         MIICC21       REL21         L2CON31
              ________      ________      ________      ________      ________
                0.500         0.500         0.500         0.500         0.500


           NEW/ADDITIONAL PARAMETERS
              L2OMS31       L1CON31       L1OMS31       RMS31         IMS31
              ________      ________      ________      ________      ________
                0.500         0.500         0.500         0.500         0.500


           NEW/ADDITIONAL PARAMETERS
              UMS31         MIICC31       REL31         MIICC12       RMS12
              ________      ________      ________      ________      ________
                0.500         0.500         0.500         0.500         0.500


           NEW/ADDITIONAL PARAMETERS
              IMS12         UMS12         REL12         L2CON22       L2OMS22
              ________      ________      ________      ________      ________
                0.500         0.500         0.500         0.500         0.500


           NEW/ADDITIONAL PARAMETERS
              L1CON22       L1OMS22       RMS22         IMS22         UMS22
              ________      ________      ________      ________      ________
                0.500         0.500         0.500         0.500         0.500


           NEW/ADDITIONAL PARAMETERS
              MIICC22       REL22         L2CON32       L2OMS32       L1CON32
              ________      ________      ________      ________      ________
                0.500         0.500         0.500         0.500         0.500


           NEW/ADDITIONAL PARAMETERS
              L1OMS32       RMS32         IMS32         UMS32         MIICC32
              ________      ________      ________      ________      ________
                0.500         0.500         0.500         0.500         0.500


           NEW/ADDITIONAL PARAMETERS
              REL32
              ________
                0.500


     PRIORS FOR ALL PARAMETERS            PRIOR MEAN      PRIOR VARIANCE     PRIOR STD. DEV.

     Parameter 1~N(1.000,0.100)              1.0000              0.1000              0.3162
     Parameter 2~N(1.000,0.100)              1.0000              0.1000              0.3162
     Parameter 3~N(1.000,0.100)              1.0000              0.1000              0.3162
     Parameter 4~N(1.000,0.100)              1.0000              0.1000              0.3162
     Parameter 5~IG(0.001,0.001)           infinity            infinity            infinity
     Parameter 6~IG(0.001,0.001)           infinity            infinity            infinity
     Parameter 7~IG(0.001,0.001)           infinity            infinity            infinity
     Parameter 8~IG(0.001,0.001)           infinity            infinity            infinity
     Parameter 9~IG(0.001,0.001)           infinity            infinity            infinity
     Parameter 10~IG(0.001,0.001)          infinity            infinity            infinity
     Parameter 11~IG(0.001,0.001)          infinity            infinity            infinity
     Parameter 12~IG(0.001,0.001)          infinity            infinity            infinity
     Parameter 13~N(1.000,0.100)             1.0000              0.1000              0.3162
     Parameter 14~N(1.000,0.100)             1.0000              0.1000              0.3162
     Parameter 15~N(1.000,0.100)             1.0000              0.1000              0.3162
     Parameter 16~N(1.000,0.100)             1.0000              0.1000              0.3162
     Parameter 17~IG(0.001,0.001)          infinity            infinity            infinity
     Parameter 18~IG(0.001,0.001)          infinity            infinity            infinity
     Parameter 19~N(2.990,0.100)             2.9900              0.1000              0.3162
     Parameter 20~N(3.070,0.100)             3.0700              0.1000              0.3162
     Parameter 21~N(3.030,0.100)             3.0300              0.1000              0.3162
     Parameter 22~N(2.900,0.100)             2.9000              0.1000              0.3162
     Parameter 23~N(3.130,0.100)             3.1300              0.1000              0.3162
     Parameter 24~N(2.930,0.100)             2.9300              0.1000              0.3162
     Parameter 25~N(0.700,0.200)             0.7000              0.2000              0.4472
     Parameter 26~N(0.700,0.200)             0.7000              0.2000              0.4472
     Parameter 27~N(0.700,0.200)             0.7000              0.2000              0.4472
     Parameter 28~N(0.700,0.200)             0.7000              0.2000              0.4472
     Parameter 29~IW(1.000,2)              infinity            infinity            infinity
     Parameter 30~IW(1.000,2)              infinity            infinity            infinity
     Parameter 31~IW(1.000,2)              infinity            infinity            infinity
     Parameter 32~IW(2.000,2)              infinity            infinity            infinity
     Parameter 33~IW(2.000,2)              infinity            infinity            infinity
     Parameter 34~IW(2.000,2)              infinity            infinity            infinity
     Parameter 35~IW(2.000,2)              infinity            infinity            infinity
     Parameter 36~IW(2.000,2)              infinity            infinity            infinity
     Parameter 37~IW(2.000,2)              infinity            infinity            infinity
     Parameter 38~IW(2.000,2)              infinity            infinity            infinity
     Parameter 39~IW(2.000,2)              infinity            infinity            infinity
     Parameter 40~IW(2.000,2)              infinity            infinity            infinity
     Parameter 41~IW(2.000,2)              infinity            infinity            infinity


TECHNICAL 8 OUTPUT


   TECHNICAL 8 OUTPUT FOR BAYES ESTIMATION

     CHAIN    BSEED
     1        0
     2        285380
     3        253358

     Iterations for computing PPPP

                     POTENTIAL       PARAMETER WITH
     ITERATION    SCALE REDUCTION      HIGHEST PSR
     100              1.306               29
     200              1.114               29
     300              1.103               29
     400              1.273               29
     500              1.549               29
     600              1.680               29
     700              1.432               29
     800              1.216               29
     900              1.090               29

     Iterations for model estimation

                     POTENTIAL       PARAMETER WITH
     ITERATION    SCALE REDUCTION      HIGHEST PSR
     100              4.701               15
     200              3.907               13
     300              2.920               19
     400              2.737               19
     500              2.528               27
     600              2.373               20
     700              2.477               19
     800              2.150               19
     900              2.334               22
     1000             2.730               23
     1100             3.338               23
     1200             3.998               23
     1300             3.578               23
     1400             3.306               19
     1500             2.668               19
     1600             2.568               23
     1700             2.623               23
     1800             2.613               23
     1900             2.554               23
     2000             2.378               22
     2100             2.561               22
     2200             2.834               22
     2300             2.941               22
     2400             2.939               22
     2500             2.811               22
     2600             2.946               24
     2700             3.209               24
     2800             3.321               24
     2900             3.355               24
     3000             3.247               24
     3100             3.368               22
     3200             3.458               22
     3300             3.482               22
     3400             3.464               22
     3500             3.400               22
     3600             3.280               22
     3700             3.102               22
     3800             2.944               22
     3900             2.756               22
     4000             2.677               22
     4100             2.632               22
     4200             2.520               22
     4300             2.312               22
     4400             2.138               22
     4500             2.088               24
     4600             2.025               24
     4700             1.937               24
     4800             1.912               24
     4900             1.906               24
     5000             1.905               24
     5100             1.898               24
     5200             1.845               24
     5300             1.789               24
     5400             1.749               24
     5500             1.747               24
     5600             1.736               24
     5700             1.713               24
     5800             1.719               24
     5900             1.722               24
     6000             1.737               24
     6100             1.744               24
     6200             1.741               24
     6300             1.720               24
     6400             1.743               19
     6500             1.805               19
     6600             1.839               19
     6700             1.860               19
     6800             1.860               19
     6900             1.875               19
     7000             1.884               19
     7100             1.895               19
     7200             1.910               19
     7300             1.939               19
     7400             1.980               19
     7500             2.014               19
     7600             2.044               19
     7700             2.076               19
     7800             2.111               19
     7900             2.129               19
     8000             2.130               19
     8100             2.138               19
     8200             2.147               19
     8300             2.139               19
     8400             2.135               19
     8500             2.142               19
     8600             2.157               19
     8700             2.160               19
     8800             2.161               19
     8900             2.165               19
     9000             2.167               19
     9100             2.177               19
     9200             2.193               19
     9300             2.196               19
     9400             2.188               19
     9500             2.187               19
     9600             2.182               19
     9700             2.188               19
     9800             2.192               19
     9900             2.182               19
     10000            2.180               19
     10100            2.188               19
     10200            2.202               19
     10300            2.201               19
     10400            2.202               19
     10500            2.204               19
     10600            2.204               19
     10700            2.196               19
     10800            2.170               19
     10900            2.149               23
     11000            2.159               23
     11100            2.170               23
     11200            2.173               23
     11300            2.178               23
     11400            2.177               23
     11500            2.140               23
     11600            2.071               23
     11700            1.978               23
     11800            1.899               23
     11900            1.839               23
     12000            1.798               23
     12100            1.769               23
     12200            1.753               23
     12300            1.735               23
     12400            1.722               23
     12500            1.708               23
     12600            1.696               23
     12700            1.683               23
     12800            1.662               23
     12900            1.644               23
     13000            1.615               20
     13100            1.587               20
     13200            1.556               23
     13300            1.543               23
     13400            1.533               23
     13500            1.527               23
     13600            1.521               23
     13700            1.505               23
     13800            1.485               23
     13900            1.465               23
     14000            1.452               23
     14100            1.436               23
     14200            1.422               23
     14300            1.412               23
     14400            1.405               22
     14500            1.403               22
     14600            1.404               22
     14700            1.403               22
     14800            1.393               22
     14900            1.388               20
     15000            1.390               20
     15100            1.392               20
     15200            1.390               20
     15300            1.383               20
     15400            1.375               20
     15500            1.369               20
     15600            1.368               20
     15700            1.370               20
     15800            1.375               20
     15900            1.378               20
     16000            1.381               20
     16100            1.382               20
     16200            1.381               20
     16300            1.376               20
     16400            1.372               20
     16500            1.366               20
     16600            1.355               21
     16700            1.351               21
     16800            1.341               21
     16900            1.326               20
     17000            1.321               20
     17100            1.311               20
     17200            1.295               20
     17300            1.281               21
     17400            1.279               21
     17500            1.277               21
     17600            1.278               21
     17700            1.274               21
     17800            1.273               21
     17900            1.276               21
     18000            1.279               21
     18100            1.283               21
     18200            1.286               21
     18300            1.293               21
     18400            1.301               21
     18500            1.308               21
     18600            1.312               21
     18700            1.313               21
     18800            1.317               21
     18900            1.321               21
     19000            1.320               21
     19100            1.320               21
     19200            1.319               21
     19300            1.316               21
     19400            1.313               21
     19500            1.306               21
     19600            1.298               21
     19700            1.292               21
     19800            1.282               21
     19900            1.277               21
     20000            1.270               21
     20100            1.263               21
     20200            1.255               21
     20300            1.250               20
     20400            1.245               21
     20500            1.243               21
     20600            1.241               21
     20700            1.237               21
     20800            1.231               21
     20900            1.228               21
     21000            1.223               21
     21100            1.215               21
     21200            1.207               21
     21300            1.201               21
     21400            1.197               21
     21500            1.197               21
     21600            1.197               23
     21700            1.198               23
     21800            1.199               23
     21900            1.200               23
     22000            1.199               23
     22100            1.200               23
     22200            1.201               23
     22300            1.203               23
     22400            1.205               23
     22500            1.206               23
     22600            1.207               23
     22700            1.207               23
     22800            1.208               23
     22900            1.210               23
     23000            1.213               23
     23100            1.216               23
     23200            1.220               23
     23300            1.225               23
     23400            1.230               23
     23500            1.235               23
     23600            1.239               23
     23700            1.244               23
     23800            1.249               23
     23900            1.254               23
     24000            1.259               23
     24100            1.267               24
     24200            1.276               24
     24300            1.285               24
     24400            1.294               24
     24500            1.303               24
     24600            1.312               24
     24700            1.321               24
     24800            1.330               24
     24900            1.339               24
     25000            1.349               24
     25100            1.357               24
     25200            1.366               24
     25300            1.373               24
     25400            1.380               24
     25500            1.386               24
     25600            1.390               24
     25700            1.396               24
     25800            1.403               24
     25900            1.411               24
     26000            1.419               24
     26100            1.427               24
     26200            1.433               24
     26300            1.438               24
     26400            1.446               24
     26500            1.452               24
     26600            1.455               24
     26700            1.457               24
     26800            1.459               24
     26900            1.467               24
     27000            1.476               24
     27100            1.484               24
     27200            1.491               24
     27300            1.498               24
     27400            1.505               24
     27500            1.513               24
     27600            1.523               24
     27700            1.533               24
     27800            1.545               24
     27900            1.559               24
     28000            1.573               24
     28100            1.586               24
     28200            1.596               24
     28300            1.608               24
     28400            1.618               24
     28500            1.629               22
     28600            1.645               22
     28700            1.661               22
     28800            1.676               22
     28900            1.689               22
     29000            1.702               22
     29100            1.715               22
     29200            1.728               22
     29300            1.742               22
     29400            1.758               22
     29500            1.773               22
     29600            1.795               24
     29700            1.818               24
     29800            1.840               24
     29900            1.860               24
     30000            1.878               24
     30100            1.892               24
     30200            1.906               24
     30300            1.919               24
     30400            1.935               24
     30500            1.951               24
     30600            1.966               24
     30700            1.982               24
     30800            2.002               24
     30900            2.022               24
     31000            2.044               24
     31100            2.065               24
     31200            2.083               24
     31300            2.103               24
     31400            2.124               24
     31500            2.145               24
     31600            2.167               24
     31700            2.187               24
     31800            2.200               24
     31900            2.210               24
     32000            2.221               24
     32100            2.246               22
     32200            2.273               22
     32300            2.297               22
     32400            2.315               22
     32500            2.330               22
     32600            2.344               22
     32700            2.352               22
     32800            2.360               22
     32900            2.368               22
     33000            2.373               22
     33100            2.386               23
     33200            2.402               23
     33300            2.416               23
     33400            2.429               23
     33500            2.434               23
     33600            2.441               23
     33700            2.447               23
     33800            2.455               23
     33900            2.464               23
     34000            2.472               23
     34100            2.480               23
     34200            2.485               23
     34300            2.494               23
     34400            2.504               23
     34500            2.504               23
     34600            2.494               23
     34700            2.482               23
     34800            2.472               23
     34900            2.461               23
     35000            2.453               23
     35100            2.448               23
     35200            2.445               23
     35300            2.447               23
     35400            2.452               23
     35500            2.455               23
     35600            2.455               23
     35700            2.451               23
     35800            2.445               23
     35900            2.441               23
     36000            2.435               23
     36100            2.430               23
     36200            2.430               23
     36300            2.427               23
     36400            2.423               23
     36500            2.420               23
     36600            2.415               23
     36700            2.410               23
     36800            2.401               23
     36900            2.394               23
     37000            2.385               23
     37100            2.377               23
     37200            2.373               23
     37300            2.368               23
     37400            2.365               23
     37500            2.361               23
     37600            2.359               23
     37700            2.355               23
     37800            2.347               23
     37900            2.336               23
     38000            2.325               23
     38100            2.314               23
     38200            2.303               23
     38300            2.293               23
     38400            2.283               23
     38500            2.273               23
     38600            2.264               23
     38700            2.252               23
     38800            2.238               23
     38900            2.228               23
     39000            2.223               23
     39100            2.219               23
     39200            2.214               23
     39300            2.208               23
     39400            2.201               23
     39500            2.197               23
     39600            2.189               23
     39700            2.175               23
     39800            2.161               23
     39900            2.146               23
     40000            2.134               23
     40100            2.127               23
     40200            2.119               23
     40300            2.111               23
     40400            2.103               23
     40500            2.096               23
     40600            2.087               23
     40700            2.074               23
     40800            2.063               23
     40900            2.053               23
     41000            2.042               23
     41100            2.030               23
     41200            2.018               23
     41300            2.008               23
     41400            1.998               23
     41500            1.989               23
     41600            1.982               23
     41700            1.977               23
     41800            1.971               23
     41900            1.962               23
     42000            1.952               23
     42100            1.942               23
     42200            1.931               23
     42300            1.920               23
     42400            1.912               23
     42500            1.903               23
     42600            1.892               23
     42700            1.881               23
     42800            1.869               23
     42900            1.855               23
     43000            1.844               23
     43100            1.836               23
     43200            1.829               23
     43300            1.822               23
     43400            1.815               23
     43500            1.807               23
     43600            1.799               23
     43700            1.792               23
     43800            1.786               23
     43900            1.782               23
     44000            1.778               23
     44100            1.774               23
     44200            1.770               23
     44300            1.768               23
     44400            1.765               23
     44500            1.765               23
     44600            1.764               23
     44700            1.764               23
     44800            1.765               23
     44900            1.765               23
     45000            1.764               23
     45100            1.764               23
     45200            1.764               23
     45300            1.763               23
     45400            1.763               23
     45500            1.764               23
     45600            1.763               23
     45700            1.762               23
     45800            1.762               23
     45900            1.763               23
     46000            1.762               23
     46100            1.762               23
     46200            1.763               23
     46300            1.763               23
     46400            1.762               23
     46500            1.760               23
     46600            1.759               23
     46700            1.758               23
     46800            1.756               23
     46900            1.755               23
     47000            1.755               23
     47100            1.754               23
     47200            1.754               23
     47300            1.753               23
     47400            1.752               23
     47500            1.750               23
     47600            1.750               23
     47700            1.750               23
     47800            1.749               23
     47900            1.749               23
     48000            1.749               23
     48100            1.749               23
     48200            1.749               23
     48300            1.748               23
     48400            1.747               23
     48500            1.744               23
     48600            1.741               23
     48700            1.737               23
     48800            1.733               23
     48900            1.730               23
     49000            1.727               23
     49100            1.723               23
     49200            1.720               23
     49300            1.716               23
     49400            1.714               23
     49500            1.712               23
     49600            1.710               23
     49700            1.707               23
     49800            1.704               23
     49900            1.701               23
     50000            1.698               23
     50100            1.696               23
     50200            1.691               23
     50300            1.685               23
     50400            1.679               23
     50500            1.675               23
     50600            1.671               23
     50700            1.666               23
     50800            1.662               23
     50900            1.657               23
     51000            1.651               23
     51100            1.646               23
     51200            1.644               23
     51300            1.643               23
     51400            1.642               23
     51500            1.642               23
     51600            1.642               23
     51700            1.642               23
     51800            1.642               23
     51900            1.640               23
     52000            1.638               23
     52100            1.636               23
     52200            1.633               23
     52300            1.629               23
     52400            1.626               23
     52500            1.623               23
     52600            1.620               23
     52700            1.618               23
     52800            1.614               23
     52900            1.607               23
     53000            1.599               23
     53100            1.594               23
     53200            1.590               23
     53300            1.585               23
     53400            1.581               23
     53500            1.578               23
     53600            1.573               23
     53700            1.569               23
     53800            1.564               23
     53900            1.558               23
     54000            1.552               23
     54100            1.543               23
     54200            1.536               23
     54300            1.529               23
     54400            1.522               23
     54500            1.514               23
     54600            1.505               23
     54700            1.498               23
     54800            1.488               23
     54900            1.479               23
     55000            1.470               23
     55100            1.462               23
     55200            1.457               23
     55300            1.451               23
     55400            1.445               23
     55500            1.439               23
     55600            1.434               23
     55700            1.430               23
     55800            1.426               23
     55900            1.423               23
     56000            1.421               23
     56100            1.419               23
     56200            1.416               23
     56300            1.413               23
     56400            1.412               23
     56500            1.411               23
     56600            1.410               23
     56700            1.408               23
     56800            1.406               23
     56900            1.404               23
     57000            1.402               23
     57100            1.400               23
     57200            1.399               23
     57300            1.398               23
     57400            1.398               23
     57500            1.397               23
     57600            1.396               23
     57700            1.395               23
     57800            1.394               23
     57900            1.392               23
     58000            1.390               23
     58100            1.387               23
     58200            1.385               23
     58300            1.383               23
     58400            1.381               23
     58500            1.379               23
     58600            1.378               23
     58700            1.377               23
     58800            1.377               23
     58900            1.376               23
     59000            1.376               23
     59100            1.376               23
     59200            1.376               23
     59300            1.375               23
     59400            1.373               23
     59500            1.372               23
     59600            1.372               23
     59700            1.372               23
     59800            1.372               23
     59900            1.371               23
     60000            1.370               23
     60100            1.370               23
     60200            1.370               23
     60300            1.369               23
     60400            1.368               23
     60500            1.366               23
     60600            1.365               23
     60700            1.363               23
     60800            1.361               23
     60900            1.358               23
     61000            1.354               23
     61100            1.349               23
     61200            1.345               23
     61300            1.339               23
     61400            1.332               23
     61500            1.325               23
     61600            1.316               23
     61700            1.308               23
     61800            1.300               23
     61900            1.290               23
     62000            1.280               23
     62100            1.269               23
     62200            1.261               22
     62300            1.256               22
     62400            1.251               22
     62500            1.244               22
     62600            1.237               22
     62700            1.231               22
     62800            1.224               22
     62900            1.218               22
     63000            1.212               22
     63100            1.205               22
     63200            1.199               22
     63300            1.193               22
     63400            1.188               22
     63500            1.183               22
     63600            1.177               22
     63700            1.170               22
     63800            1.164               22
     63900            1.158               22
     64000            1.152               22
     64100            1.146               22
     64200            1.140               22
     64300            1.134               22
     64400            1.127               22
     64500            1.122               22
     64600            1.116               22
     64700            1.110               22
     64800            1.105               22
     64900            1.101               24
     65000            1.098               24


PLOT INFORMATION

The following plots are available:

  Bayesian posterior parameter distributions
  Bayesian posterior parameter trace plots
  Bayesian autocorrelation plots
  Bayesian prior parameter distributions
  Bayesian posterior predictive checking scatterplots
  Bayesian posterior predictive checking distribution plots

DIAGRAM INFORMATION

  Mplus diagrams are currently not available for multilevel analysis.
  No diagram output was produced.


     Beginning Time:  10:38:06
        Ending Time:  10:40:19
       Elapsed Time:  00:02:13


MUTHEN & MUTHEN
3463 Stoner Ave.
Los Angeles, CA  90066

Tel: (310) 391-9971
Fax: (310) 391-8971
Web: www.StatModel.com
Support: Support@StatModel.com

Copyright (c) 1998-2021 Muthen & Muthen
