# Supplementary material for: Decomposing the True Score Variance in Rated Responses to Divergent Thinking-Tasks for Assessing Creativity: A Multitrait–Multimethod Analysis
Source: J Intell. 2024 Sep 27;12(10):95. doi: 10.3390/jintelligence12100095 (PMC11508196; doi:10.3390/jintelligence12100095)
Supplement: Supplementary file 1 [file jintelligence-12-00095-s001.zip › supplementary_material/dttl_b.out]

Mplus VERSION 8.7
MUTHEN & MUTHEN
09/09/2024  10:42 AM

INPUT INSTRUCTIONS

  TITLE: DTTL-B


  DATA: FILE = ccdat_mplus_use.dat;


  VARIABLE:

  NAMES =
  target rater
  y11  !cleverness-scores for rope
  y21  !cleverness-scores for garbage-bag
  y31  !cleverness-scores for paperclip
  y12  !creative quality-scores for rope
  y22  !creative quality-scores for garbage_bag
  y32; !creative quality-scores for paperclip

  USEVARIABLES =
  target
  y11 y21 y31
  y12 y22 y32;

  missing = all (999);

  CLUSTER = target;


  ANALYSIS: TYPE = TWOLEVEL;
  ESTIMATOR = BAYES;
  PROCESSORS = 3;
  CHAINS = 3;
  BITERATIONS = 100000 10000;


  MODEL:

  %WITHIN%

  um1 by y11
          y21 (lambda_um1_21)
          y31 (lambda_um1_31);

  um2 by y12
          y22 (lambda_um2_22)
          y32 (lambda_um2_32);

  um1 (sigma2_um1);
  um2 (sigma2_um2);

  um1 with um2@0;

  y11 (sigma2_epsilon11);
  y21 (sigma2_epsilon21);
  y31 (sigma2_epsilon31);

  y12 (sigma2_epsilon12);
  y22 (sigma2_epsilon22);
  y32 (sigma2_epsilon32);

  %BETWEEN%

  t1 by y11
        y21 (lambda_t1_21)
        y31 (lambda_t1_31);

  t2 by y12
        y22 (lambda_t2_22)
        y32 (lambda_t2_32);

  t1 (sigma2_t1);
  t2 (sigma2_t2);
  t1 with t2 (sigma_t1_t2);

  om21 by y21@1;
  om31 by y31@1;
  om22 by y22@1;
  om32 by y32@1;

  om21 (sigma2_om21);
  om31 (sigma2_om31);
  om22 (sigma2_om22);
  om32 (sigma2_om32);
  om21 with om31 (sigma_om21_om31);
  om21 with om22 (sigma_om21_om22);
  om21 with om32 (sigma_om21_om32);
  om31 with om22 (sigma_om31_om22);
  om31 with om32 (sigma_om31_om32);
  om22 with om32 (sigma_om22_om32);

  om21 with t1@0 t2@0;
  om31 with t1@0 t2@0;
  om22 with t1@0 t2@0;
  om32 with t1@0 t2@0;

  y11@0;
  y21@0;
  y31@0;
  y12@0;
  y22@0;
  y32@0;

  [y11] (mu11);
  [y21] (mu21);
  [y31] (mu31);
  [y12] (mu12);
  [y22] (mu22);
  [y32] (mu32);

  !!relative variances
  MODEL CONSTRAINT:

  NEW(miicc11);
  miicc11 = sigma2_t1/
  (sigma2_t1 + sigma2_um1);

  NEW(ums11);
  ums11 = sigma2_um1/
  (sigma2_t1 + sigma2_um1);

  NEW(rel11);
  rel11 = (sigma2_t1 + sigma2_um1)/
  (sigma2_t1 + sigma2_um1 +
  sigma2_epsilon11);

  NEW(l2con21);
  l2con21 = (lambda_t1_21^2 * sigma2_t1) /
  (lambda_t1_21^2 * sigma2_t1 + sigma2_om21);

  NEW(l2oms21);
  l2oms21 = sigma2_om21 /
  (lambda_t1_21^2 * sigma2_t1 + sigma2_om21);

  NEW(l1con21);
  l1con21 = (lambda_t1_21^2 * sigma2_t1) /
  (lambda_t1_21^2 * sigma2_t1 + sigma2_om21 +
  lambda_um1_21^2 * sigma2_um1);

  NEW(l1oms21);
  l1oms21 = sigma2_om21 /
  (lambda_t1_21^2 * sigma2_t1 + sigma2_om21 +
  lambda_um1_21^2 * sigma2_um1);

  NEW(ums21);
  ums21 = (lambda_um1_21^2 * sigma2_um1) /
  (lambda_t1_21^2 * sigma2_t1 + sigma2_om21 +
  lambda_um1_21^2 * sigma2_um1);

  NEW(miicc21);
  miicc21 = (lambda_t1_21^2 * sigma2_t1 + sigma2_om21) /
  (lambda_t1_21^2 * sigma2_t1 + sigma2_om21 +
  lambda_um1_21^2 * sigma2_um1);

  NEW(rel21);
  rel21 = (lambda_t1_21^2 * sigma2_t1 + sigma2_om21 +
  lambda_um1_21^2 * sigma2_um1) /
  (lambda_t1_21^2 * sigma2_t1 + sigma2_om21 +
  lambda_um1_21^2 * sigma2_um1 +
  sigma2_epsilon21);

  NEW(l2con31);
  l2con31 = (lambda_t1_31^2 * sigma2_t1) /
  (lambda_t1_31^2 * sigma2_t1 + sigma2_om31);

  NEW(l2oms31);
  l2oms31 = sigma2_om31 /
  (lambda_t1_31^2 * sigma2_t1 + sigma2_om31);

  NEW(l1con31);
  l1con31 = (lambda_t1_31^2 * sigma2_t1) /
  (lambda_t1_31^2 * sigma2_t1 + sigma2_om31 +
  lambda_um1_31^2 * sigma2_um1);

  NEW(l1oms31);
  l1oms31 = sigma2_om31 /
  (lambda_t1_31^2 * sigma2_t1 + sigma2_om31 +
  lambda_um1_31^2 * sigma2_um1);

  NEW(ums31);
  ums31 = (lambda_um1_31^2 * sigma2_um1) /
  (lambda_t1_31^2 * sigma2_t1 + sigma2_om31 +
  lambda_um1_31^2 * sigma2_um1);

  NEW(miicc31);
  miicc31 = (lambda_t1_31^2 * sigma2_t1 + sigma2_om31) /
  (lambda_t1_31^2 * sigma2_t1 + sigma2_om31 +
  lambda_um1_31^2 * sigma2_um1);

  NEW(rel31);
  rel31 = (lambda_t1_31^2 * sigma2_t1 + sigma2_om31 +
  lambda_um1_31^2 * sigma2_um1) /
  (lambda_t1_31^2 * sigma2_t1 + sigma2_om31 +
  lambda_um1_31^2 * sigma2_um1 +
  sigma2_epsilon31);

  NEW(miicc12);
  miicc12 = sigma2_t2/
  (sigma2_t2 + sigma2_um2);

  NEW(ums12);
  ums12 = sigma2_um2/
  (sigma2_t2 + sigma2_um2);

  NEW(rel12);
  rel12 = (sigma2_t2 + sigma2_um2)/
  (sigma2_t2 + sigma2_um2 +
  sigma2_epsilon12);

  NEW(l2con22);
  l2con22 = (lambda_t2_22^2 * sigma2_t2) /
  (lambda_t2_22^2 * sigma2_t2 + sigma2_om22);

  NEW(l2oms22);
  l2oms22 = sigma2_om22 /
  (lambda_t2_22^2 * sigma2_t2 + sigma2_om22);

  NEW(l1con22);
  l1con22 = (lambda_t2_22^2 * sigma2_t2) /
  (lambda_t2_22^2 * sigma2_t2 + sigma2_om22 +
  lambda_um2_22^2 * sigma2_um2);

  NEW(l1oms22);
  l1oms22 = sigma2_om22 /
  (lambda_t2_22^2 * sigma2_t2 + sigma2_om22 +
  lambda_um2_22^2 * sigma2_um2);

  NEW(ums22);
  ums22 = (lambda_um2_22^2 * sigma2_um2) /
  (lambda_t2_22^2 * sigma2_t2 + sigma2_om22 +
  lambda_um2_22^2 * sigma2_um2);

  NEW(miicc22);
  miicc22 = (lambda_t2_22^2 * sigma2_t2 + sigma2_om22) /
  (lambda_t2_22^2 * sigma2_t2 + sigma2_om22 +
  lambda_um2_22^2 * sigma2_um2);

  NEW(rel22);
  rel22 = (lambda_t2_22^2 * sigma2_t2 + sigma2_om22 +
  lambda_um2_22^2 * sigma2_um2) /
  (lambda_t2_22^2 * sigma2_t2 + sigma2_om22 +
  lambda_um2_22^2 * sigma2_um2 +
  sigma2_epsilon22);

  NEW(l2con32);
  l2con32 = (lambda_t2_32^2 * sigma2_t2) /
  (lambda_t2_32^2 * sigma2_t2 + sigma2_om32);

  NEW(l2oms32);
  l2oms32 = sigma2_om32 /
  (lambda_t2_32^2 * sigma2_t2 + sigma2_om32);

  NEW(l1con32);
  l1con32 = (lambda_t2_32^2 * sigma2_t2) /
  (lambda_t2_32^2 * sigma2_t2 + sigma2_om32 +
  lambda_um2_32^2 * sigma2_um2);

  NEW(l1oms32);
  l1oms32 = sigma2_om32 /
  (lambda_t2_32^2 * sigma2_t2 + sigma2_om32 +
  lambda_um2_32^2 * sigma2_um2);

  NEW(ums32);
  ums32 = (lambda_um2_32^2 * sigma2_um2) /
  (lambda_t2_32^2 * sigma2_t2 + sigma2_om32 +
  lambda_um2_32^2 * sigma2_um2);

  NEW(miicc32);
  miicc32 = (lambda_t2_32^2 * sigma2_t2 + sigma2_om32) /
  (lambda_t2_32^2 * sigma2_t2 + sigma2_om32 +
  lambda_um2_32^2 * sigma2_um2);

  NEW(rel32);
  rel32 = (lambda_t2_32^2 * sigma2_t2 + sigma2_om32 +
  lambda_um2_32^2 * sigma2_um2) /
  (lambda_t2_32^2 * sigma2_t2 + sigma2_om32 +
  lambda_um2_32^2 * sigma2_um2 +
  sigma2_epsilon32);


  OUTPUT: TECH1 TECH8 STDYX CINT;


  MODEL PRIORS:

       !!WITHIN
       lambda_um1_21    ~  N(1,.1);
       lambda_um1_31    ~  N(1,.1);
  	 lambda_um2_22    ~  N(1,.1);
       lambda_um2_32    ~  N(1,.1);
  	 sigma2_um1       ~ IG(.001,.001);
  	 sigma2_um2       ~ IG(.001,.001);
       sigma2_epsilon11 ~ IG(.001,.001);
       sigma2_epsilon21 ~ IG(.001,.001);
       sigma2_epsilon31 ~ IG(.001,.001);
  	 sigma2_epsilon12 ~ IG(.001,.001);
       sigma2_epsilon22 ~ IG(.001,.001);
       sigma2_epsilon32 ~ IG(.001,.001);
  	
  	 !!BETWEEN
  	 lambda_t1_21    ~  N(.7,.2);
       lambda_t1_31    ~  N(.7,.2);
  	 lambda_t2_22    ~  N(.7,.2);
       lambda_t2_32    ~  N(.7,.2);
  	 sigma2_t1       ~ IW(1,2);
  	 sigma2_t2       ~ IW(1,2);
  	 sigma_t1_t2     ~ IW(1,2);
       sigma2_om21     ~ IW(2,2);
       sigma2_om31     ~ IW(2,2);
       sigma2_om22     ~ IW(2,2);
       sigma2_om32     ~ IW(2,2);
       sigma_om21_om31 ~ IW(2,2);
       sigma_om21_om22 ~ IW(2,2);
       sigma_om21_om32 ~ IW(2,2);
       sigma_om31_om22 ~ IW(2,2);
       sigma_om31_om32 ~ IW(2,2);
       sigma_om22_om32 ~ IW(2,2);
  	 mu11            ~  N(2.99,.1);
       mu21            ~  N(3.07,.1);
       mu31            ~  N(3.03,.1);
  	 mu12            ~  N(2.90,.1);
       mu22            ~  N(3.13,.1);
       mu32            ~  N(2.93,.1);
  	

  PLOT: TYPE  = PLOT2;


*** WARNING
  One or more individual-level variables have no variation within a
  cluster for the following clusters.

     Variable   Cluster IDs with no within-cluster variation

      Y11         12 26 35 36 37 51 52 63 68 77 78 84 87 91 102 117 119 122 129 133 135 136 137
                  157 158 166 170 177 182 198 199
      Y21         2 11 14 26 28 33 41 42 46 51 66 68 72 75 79 84 88 100 105 112 117 119 120 122
                  139 140 144 148 149 151 156 175 176 181 189 192 195 198
      Y31         4 8 23 25 31 35 43 44 50 61 67 68 78 86 90 93 94 97 106 109 110 111 116 122
                  125 128 137 144 149 157 161 169 174 180 184 187 190
      Y12         6 38 49 50 65 113 115 119 148 188
      Y22         7 69 119 122
      Y32         1 5 27 32 49 55 64 65 67 70 74 87 115 154 161 166 172 175 177 180 183 188 199
                  202

   1 WARNING(S) FOUND IN THE INPUT INSTRUCTIONS


DTTL-B

SUMMARY OF ANALYSIS

Number of groups                                                 1
Number of observations                                        1414

Number of dependent variables                                    6
Number of independent variables                                  0
Number of continuous latent variables                            8

Observed dependent variables

  Continuous
   Y11         Y21         Y31         Y12         Y22         Y32

Continuous latent variables
   UM1         UM2         T1          T2          OM21        OM31
   OM22        OM32

Variables with special functions

  Cluster variable      TARGET

Estimator                                                    BAYES
Specifications for Bayesian Estimation
  Point estimate                                            MEDIAN
  Number of Markov chain Monte Carlo (MCMC) chains               3
  Random seed for the first chain                                0
  Starting value information                           UNPERTURBED
  Algorithm used for Markov chain Monte Carlo           GIBBS(PX1)
  Convergence criterion                                  0.500D-01
  Maximum number of iterations                              100000
  K-th iteration used for thinning                               1

Input data file(s)
  ccdat_mplus_use.dat
Input data format  FREE


SUMMARY OF DATA

     Number of clusters                        202

       Size (s)    Cluster ID with Size s

          7        1 2 3 4 5 6 7 8 9 10 11 12 13 14 15 16 17 18 19 20 21
                   22 23 24 25 26 27 28 29 30 31 32 33 34 35 36 37 38 39
                   40 41 42 43 44 45 46 47 48 49 50 51 52 53 54 55 56 57
                   58 59 60 61 62 63 64 65 66 67 68 69 70 71 72 73 74 75
                   76 77 78 79 80 81 82 83 84 85 86 87 88 89 90 91 92 93
                   94 95 96 97 98 99 100 101 102 103 104 105 106 107 108
                   109 110 111 112 113 114 115 116 117 118 119 120 121
                   122 123 124 125 126 127 128 129 130 131 132 133 134
                   135 136 137 138 139 140 141 142 143 144 145 146 147
                   148 149 150 151 152 153 154 155 156 157 158 159 160
                   161 162 163 164 165 166 167 168 169 170 171 172 173
                   174 175 176 177 178 179 180 181 182 183 184 185 186
                   187 188 189 190 191 192 193 194 195 196 197 198 199
                   200 201 202


COVARIANCE COVERAGE OF DATA

Minimum covariance coverage value   0.100

     Number of missing data patterns             5


     PROPORTION OF DATA PRESENT


           Covariance Coverage
              Y11           Y21           Y31           Y12           Y22
              ________      ________      ________      ________      ________
 Y11            0.569
 Y21            0.569         0.569
 Y31            0.569         0.569         0.571
 Y12            0.000         0.000         0.000         0.426
 Y22            0.000         0.000         0.000         0.426         0.426
 Y32            0.000         0.000         0.000         0.426         0.426


           Covariance Coverage
              Y32
              ________
 Y32            0.429


UNIVARIATE SAMPLE STATISTICS


     UNIVARIATE HIGHER-ORDER MOMENT DESCRIPTIVE STATISTICS

         Variable/         Mean/     Skewness/   Minimum/ % with                Percentiles
        Sample Size      Variance    Kurtosis    Maximum  Min/Max      20%/60%    40%/80%    Median

     Y11                   2.994      -0.039       1.000    6.34%       2.000      3.000      3.000
             804.000       1.011      -0.625       5.000    5.47%       3.000      4.000
     Y21                   3.070       0.040       1.000    4.23%       2.000      3.000      3.000
             804.000       0.943      -0.465       5.000    6.97%       3.000      4.000
     Y31                   3.030       0.275       1.000    1.86%       2.000      3.000      3.000
             808.000       0.893      -0.652       5.000    6.56%       3.000      4.000
     Y12                   2.904       0.325       1.000    0.17%       2.000      3.000      3.000
             603.000       0.603      -0.652       5.000    1.16%       3.000      3.750
     Y22                   3.129       0.137       1.000    1.16%       2.250      3.000      3.000
             603.000       0.737      -0.448       5.000    3.48%       3.000      4.000
     Y32                   2.926       0.332       1.000    0.66%       2.250      3.000      3.000
             606.000       0.483       0.676       5.000    1.32%       3.000      3.250


THE MODEL ESTIMATION TERMINATED NORMALLY

     USE THE FBITERATIONS OPTION TO INCREASE THE NUMBER OF ITERATIONS BY A FACTOR
     OF AT LEAST TWO TO CHECK CONVERGENCE AND THAT THE PSR VALUE DOES NOT INCREASE.


MODEL FIT INFORMATION

Number of Free Parameters                              35

Bayesian Posterior Predictive Checking using Chi-Square

          95% Confidence Interval for the Difference Between
          the Observed and the Replicated Chi-Square Values

                                -28.479            33.249

          Posterior Predictive P-Value              0.442

          Prior Posterior Predictive P-Value        0.697

Information Criteria

          Deviance (DIC)                         8023.225
          Estimated Number of Parameters (pD)     624.806


MODEL RESULTS

                                Posterior  One-Tailed         95% C.I.
                    Estimate       S.D.      P-Value   Lower 2.5%  Upper 2.5%  Significance

Within Level

 UM1      BY
    Y11                1.000       0.000      0.000       1.000       1.000
    Y21                0.917       0.204      0.000       0.577       1.383      *
    Y31                0.762       0.175      0.000       0.477       1.166      *

 UM2      BY
    Y12                1.000       0.000      0.000       1.000       1.000
    Y22                1.114       0.112      0.000       0.921       1.360      *
    Y32                0.596       0.058      0.000       0.487       0.714      *

 UM1      WITH
    UM2                0.000       0.000      1.000       0.000       0.000

 Variances
    UM1                0.084       0.025      0.000       0.048       0.145      *
    UM2                0.253       0.033      0.000       0.194       0.323      *

 Residual Variances
    Y11                0.346       0.031      0.000       0.285       0.404      *
    Y21                0.257       0.025      0.000       0.206       0.304      *
    Y31                0.274       0.022      0.000       0.230       0.316      *
    Y12                0.183       0.027      0.000       0.132       0.236      *
    Y22                0.207       0.033      0.000       0.138       0.267      *
    Y32                0.208       0.015      0.000       0.179       0.240      *

Between Level

 T1       BY
    Y11                1.000       0.000      0.000       1.000       1.000
    Y21                0.510       0.075      0.000       0.348       0.646      *
    Y31                0.514       0.065      0.000       0.388       0.626      *

 T2       BY
    Y12                1.000       0.000      0.000       1.000       1.000
    Y22                0.531       0.096      0.000       0.346       0.713      *
    Y32                0.461       0.081      0.000       0.325       0.631      *

 OM21     BY
    Y21                1.000       0.000      0.000       1.000       1.000

 OM31     BY
    Y31                1.000       0.000      0.000       1.000       1.000

 OM22     BY
    Y22                1.000       0.000      0.000       1.000       1.000

 OM32     BY
    Y32                1.000       0.000      0.000       1.000       1.000

 T1       WITH
    T2                 0.310       0.041      0.000       0.240       0.400      *
    OM21               0.000       0.000      1.000       0.000       0.000
    OM31               0.000       0.000      1.000       0.000       0.000
    OM22               0.000       0.000      1.000       0.000       0.000
    OM32               0.000       0.000      1.000       0.000       0.000

 OM21     WITH
    OM31               0.182       0.041      0.000       0.108       0.272      *
    OM22               0.282       0.036      0.000       0.219       0.361      *
    OM32               0.079       0.028      0.001       0.027       0.137      *
    T2                 0.000       0.000      1.000       0.000       0.000

 OM31     WITH
    OM22               0.066       0.029      0.010       0.011       0.125      *
    OM32               0.251       0.032      0.000       0.196       0.320      *
    T2                 0.000       0.000      1.000       0.000       0.000

 OM22     WITH
    OM32               0.049       0.019      0.003       0.014       0.090      *
    T2                 0.000       0.000      1.000       0.000       0.000

 OM32     WITH
    T2                 0.000       0.000      1.000       0.000       0.000

 Intercepts
    Y11                2.996       0.048      0.000       2.907       3.098      *
    Y21                3.055       0.051      0.000       2.945       3.150      *
    Y31                3.024       0.052      0.000       2.921       3.123      *
    Y12                2.908       0.034      0.000       2.848       2.976      *
    Y22                3.124       0.041      0.000       3.046       3.205      *
    Y32                2.922       0.035      0.000       2.859       2.995      *

 Variances
    T1                 0.564       0.069      0.000       0.446       0.716      *
    T2                 0.195       0.031      0.000       0.143       0.264      *
    OM21               0.469       0.058      0.000       0.371       0.596      *
    OM31               0.424       0.053      0.000       0.333       0.541      *
    OM22               0.207       0.029      0.000       0.158       0.271      *
    OM32               0.180       0.025      0.000       0.137       0.234      *

 Residual Variances
    Y11                0.001       0.000      0.000       0.001       0.001
    Y21                0.001       0.000      0.000       0.001       0.001
    Y31                0.001       0.000      0.000       0.001       0.001
    Y12                0.001       0.000      0.000       0.001       0.001
    Y22                0.001       0.000      0.000       0.001       0.001
    Y32                0.001       0.000      0.000       0.001       0.001

New/Additional Parameters
    MIICC11            0.870       0.036      0.000       0.786       0.925      *
    UMS11              0.130       0.036      0.000       0.075       0.214      *
    REL11              0.654       0.036      0.000       0.583       0.724      *
    L2CON21            0.238       0.060      0.000       0.119       0.359      *
    L2OMS21            0.762       0.060      0.000       0.641       0.881      *
    L1CON21            0.213       0.056      0.000       0.105       0.327      *
    L1OMS21            0.681       0.056      0.000       0.573       0.792      *
    UMS21              0.103       0.031      0.000       0.052       0.173      *
    MIICC21            0.897       0.031      0.000       0.827       0.948      *
    REL21              0.730       0.031      0.000       0.668       0.790      *
    L2CON31            0.259       0.058      0.000       0.152       0.373      *
    L2OMS31            0.741       0.058      0.000       0.627       0.848      *
    L1CON31            0.238       0.055      0.000       0.138       0.345      *
    L1OMS31            0.680       0.055      0.000       0.574       0.785      *
    UMS31              0.079       0.026      0.000       0.038       0.139      *
    MIICC31            0.921       0.026      0.000       0.861       0.962      *
    REL31              0.697       0.030      0.000       0.634       0.753      *
    MIICC12            0.435       0.049      0.000       0.341       0.534      *
    UMS12              0.565       0.049      0.000       0.466       0.659      *
    REL12              0.710       0.044      0.000       0.624       0.795      *
    L2CON22            0.210       0.070      0.000       0.090       0.360      *
    L2OMS22            0.790       0.070      0.000       0.640       0.910      *
    L1CON22            0.095       0.036      0.000       0.038       0.181      *
    L1OMS22            0.357       0.041      0.000       0.282       0.443      *
    UMS22              0.543       0.046      0.000       0.450       0.633      *
    MIICC22            0.457       0.046      0.000       0.367       0.550      *
    REL22              0.738       0.042      0.000       0.658       0.827      *
    L2CON32            0.188       0.060      0.000       0.091       0.322      *
    L2OMS32            0.812       0.060      0.000       0.678       0.909      *
    L1CON32            0.133       0.045      0.000       0.064       0.236      *
    L1OMS32            0.575       0.052      0.000       0.473       0.675      *
    UMS32              0.286       0.043      0.000       0.207       0.376      *
    MIICC32            0.714       0.043      0.000       0.624       0.793      *
    REL32              0.602       0.032      0.000       0.538       0.662      *


STANDARDIZED MODEL RESULTS


STDYX Standardization

                                Posterior  One-Tailed         95% C.I.
                    Estimate       S.D.      P-Value   Lower 2.5%  Upper 2.5%  Significance
Within Level

 UM1      BY
    Y11                0.442       0.061      0.000       0.335       0.571      *
    Y21                0.466       0.070      0.000       0.332       0.605      *
    Y31                0.391       0.064      0.000       0.269       0.519      *

 UM2      BY
    Y12                0.761       0.040      0.000       0.682       0.837      *
    Y22                0.777       0.040      0.000       0.700       0.857      *
    Y32                0.550       0.038      0.000       0.472       0.620      *

 UM1      WITH
    UM2                0.000       0.000      1.000       0.000       0.000

 Variances
    UM1                1.000       0.000      0.000       1.000       1.000
    UM2                1.000       0.000      0.000       1.000       1.000

 Residual Variances
    Y11                0.805       0.056      0.000       0.674       0.888      *
    Y21                0.783       0.066      0.000       0.634       0.890      *
    Y31                0.847       0.051      0.000       0.730       0.928      *
    Y12                0.421       0.060      0.000       0.300       0.535      *
    Y22                0.396       0.062      0.000       0.265       0.510      *
    Y32                0.698       0.041      0.000       0.616       0.777      *

Between Level

 T1       BY
    Y11                0.999       0.000      0.000       0.999       0.999      *
    Y21                0.488       0.064      0.000       0.345       0.599      *
    Y31                0.509       0.058      0.000       0.389       0.610      *

 T2       BY
    Y12                0.997       0.000      0.000       0.997       0.998      *
    Y22                0.457       0.077      0.000       0.300       0.599      *
    Y32                0.433       0.069      0.000       0.300       0.566      *

 OM21     BY
    Y21                0.872       0.035      0.000       0.800       0.938      *

 OM31     BY
    Y31                0.860       0.034      0.000       0.791       0.920      *

 OM22     BY
    Y22                0.887       0.040      0.000       0.799       0.952      *

 OM32     BY
    Y32                0.899       0.034      0.000       0.822       0.951      *

 T1       WITH
    T2                 0.941       0.027      0.000       0.870       0.975      *
    OM21               0.000       0.000      1.000       0.000       0.000
    OM31               0.000       0.000      1.000       0.000       0.000
    OM22               0.000       0.000      1.000       0.000       0.000
    OM32               0.000       0.000      1.000       0.000       0.000

 OM21     WITH
    OM31               0.411       0.071      0.000       0.262       0.541      *
    OM22               0.908       0.032      0.000       0.829       0.953      *
    OM32               0.274       0.087      0.001       0.098       0.438      *
    T2                 0.000       0.000      1.000       0.000       0.000

 OM31     WITH
    OM22               0.224       0.092      0.010       0.037       0.397      *
    OM32               0.913       0.030      0.000       0.842       0.959      *
    T2                 0.000       0.000      1.000       0.000       0.000

 OM22     WITH
    OM32               0.259       0.090      0.003       0.074       0.426      *
    T2                 0.000       0.000      1.000       0.000       0.000

 OM32     WITH
    T2                 0.000       0.000      1.000       0.000       0.000

 Intercepts
    Y11                3.989       0.247      0.000       3.527       4.495      *
    Y21                3.883       0.229      0.000       3.443       4.334      *
    Y31                3.980       0.219      0.000       3.578       4.430      *
    Y12                6.567       0.522      0.000       5.640       7.690      *
    Y22                6.063       0.423      0.000       5.299       6.950      *
    Y32                6.168       0.403      0.000       5.444       7.020      *

 Variances
    T1                 1.000       0.000      0.000       1.000       1.000
    T2                 1.000       0.000      0.000       1.000       1.000
    OM21               1.000       0.000      0.000       1.000       1.000
    OM31               1.000       0.000      0.000       1.000       1.000
    OM22               1.000       0.000      0.000       1.000       1.000
    OM32               1.000       0.000      0.000       1.000       1.000

 Residual Variances
    Y11                0.002       0.000      0.000       0.001       0.002      *
    Y21                0.002       0.000      0.000       0.001       0.002      *
    Y31                0.002       0.000      0.000       0.001       0.002      *
    Y12                0.005       0.001      0.000       0.004       0.007      *
    Y22                0.004       0.001      0.000       0.003       0.005      *
    Y32                0.004       0.001      0.000       0.003       0.006      *


R-SQUARE

Within Level

                                Posterior  One-Tailed         95% C.I.
    Variable        Estimate       S.D.      P-Value   Lower 2.5%  Upper 2.5%

    Y11                0.195       0.056      0.000       0.112       0.326
    Y21                0.217       0.066      0.000       0.110       0.366
    Y31                0.153       0.051      0.000       0.072       0.270
    Y12                0.579       0.060      0.000       0.465       0.700
    Y22                0.604       0.062      0.000       0.490       0.735
    Y32                0.302       0.041      0.000       0.223       0.384

Between Level

                                Posterior  One-Tailed         95% C.I.
    Variable        Estimate       S.D.      P-Value   Lower 2.5%  Upper 2.5%

    Y11                0.998       0.000      0.000       0.998       0.999
    Y21                0.998       0.000      0.000       0.998       0.999
    Y31                0.998       0.000      0.000       0.998       0.999
    Y12                0.995       0.001      0.000       0.993       0.996
    Y22                0.996       0.001      0.000       0.995       0.997
    Y32                0.996       0.001      0.000       0.994       0.997


CREDIBILITY INTERVALS OF MODEL RESULTS

                  Lower .5%  Lower 2.5%    Lower 5%    Estimate    Upper 5%  Upper 2.5%   Upper .5%

Within Level

 UM1      BY
    Y11              1.000       1.000       1.000       1.000       1.000       1.000       1.000
    Y21              0.496       0.577       0.626       0.917       1.290       1.383       1.579
    Y31              0.403       0.477       0.518       0.762       1.091       1.166       1.329

 UM2      BY
    Y12              1.000       1.000       1.000       1.000       1.000       1.000       1.000
    Y22              0.873       0.921       0.948       1.114       1.317       1.360       1.441
    Y32              0.455       0.487       0.505       0.596       0.696       0.714       0.755

 UM1      WITH
    UM2              0.000       0.000       0.000       0.000       0.000       0.000       0.000

 Variances
    UM1              0.041       0.048       0.053       0.084       0.132       0.145       0.174
    UM2              0.179       0.194       0.202       0.253       0.312       0.323       0.348

 Residual Variances
    Y11              0.261       0.285       0.295       0.346       0.395       0.404       0.424
    Y21              0.182       0.206       0.215       0.257       0.296       0.304       0.320
    Y31              0.217       0.230       0.237       0.274       0.309       0.316       0.330
    Y12              0.116       0.132       0.140       0.183       0.228       0.236       0.253
    Y22              0.113       0.138       0.151       0.207       0.257       0.267       0.287
    Y32              0.171       0.179       0.184       0.208       0.235       0.240       0.251

Between Level

 T1       BY
    Y11              1.000       1.000       1.000       1.000       1.000       1.000       1.000
    Y21              0.278       0.348       0.384       0.510       0.624       0.646       0.693
    Y31              0.338       0.388       0.405       0.514       0.612       0.626       0.657

 T2       BY
    Y12              1.000       1.000       1.000       1.000       1.000       1.000       1.000
    Y22              0.287       0.346       0.375       0.531       0.689       0.713       0.795
    Y32              0.273       0.325       0.344       0.461       0.601       0.631       0.679

 OM21     BY
    Y21              1.000       1.000       1.000       1.000       1.000       1.000       1.000

 OM31     BY
    Y31              1.000       1.000       1.000       1.000       1.000       1.000       1.000

 OM22     BY
    Y22              1.000       1.000       1.000       1.000       1.000       1.000       1.000

 OM32     BY
    Y32              1.000       1.000       1.000       1.000       1.000       1.000       1.000

 T1       WITH
    T2               0.222       0.240       0.250       0.310       0.384       0.400       0.434
    OM21             0.000       0.000       0.000       0.000       0.000       0.000       0.000
    OM31             0.000       0.000       0.000       0.000       0.000       0.000       0.000
    OM22             0.000       0.000       0.000       0.000       0.000       0.000       0.000
    OM32             0.000       0.000       0.000       0.000       0.000       0.000       0.000

 OM21     WITH
    OM31             0.088       0.108       0.119       0.182       0.255       0.272       0.303
    OM22             0.202       0.219       0.228       0.282       0.347       0.361       0.391
    OM32             0.012       0.027       0.036       0.079       0.127       0.137       0.156
    T2               0.000       0.000       0.000       0.000       0.000       0.000       0.000

 OM31     WITH
    OM22            -0.007       0.011       0.020       0.066       0.114       0.125       0.145
    OM32             0.181       0.196       0.204       0.251       0.308       0.320       0.345
    T2               0.000       0.000       0.000       0.000       0.000       0.000       0.000

 OM22     WITH
    OM32             0.003       0.014       0.019       0.049       0.083       0.090       0.105
    T2               0.000       0.000       0.000       0.000       0.000       0.000       0.000

 OM32     WITH
    T2               0.000       0.000       0.000       0.000       0.000       0.000       0.000

 Intercepts
    Y11              2.872       2.907       2.922       2.996       3.081       3.098       3.134
    Y21              2.929       2.945       2.958       3.055       3.135       3.150       3.181
    Y31              2.900       2.921       2.933       3.024       3.106       3.123       3.150
    Y12              2.830       2.848       2.856       2.908       2.965       2.976       3.006
    Y22              3.028       3.046       3.056       3.124       3.194       3.205       3.219
    Y32              2.845       2.859       2.867       2.922       2.983       2.995       3.013

 Variances
    T1               0.415       0.446       0.464       0.564       0.689       0.716       0.771
    T2               0.129       0.143       0.150       0.195       0.251       0.264       0.289
    OM21             0.344       0.371       0.386       0.469       0.574       0.596       0.643
    OM31             0.310       0.333       0.346       0.424       0.520       0.541       0.584
    OM22             0.145       0.158       0.165       0.207       0.259       0.271       0.295
    OM32             0.127       0.137       0.144       0.180       0.225       0.234       0.254

 Residual Variances
    Y11              0.001       0.001       0.001       0.001       0.001       0.001       0.001
    Y21              0.001       0.001       0.001       0.001       0.001       0.001       0.001
    Y31              0.001       0.001       0.001       0.001       0.001       0.001       0.001
    Y12              0.001       0.001       0.001       0.001       0.001       0.001       0.001
    Y22              0.001       0.001       0.001       0.001       0.001       0.001       0.001
    Y32              0.001       0.001       0.001       0.001       0.001       0.001       0.001

New/Additional Parameters
    MIICC11          0.752       0.786       0.802       0.870       0.918       0.925       0.937
    UMS11            0.063       0.075       0.082       0.130       0.198       0.214       0.248
    REL11            0.559       0.583       0.595       0.654       0.712       0.724       0.747
    L2CON21          0.082       0.119       0.140       0.238       0.340       0.359       0.398
    L2OMS21          0.602       0.641       0.660       0.762       0.860       0.881       0.918
    L1CON21          0.073       0.105       0.124       0.213       0.307       0.327       0.367
    L1OMS21          0.539       0.573       0.589       0.681       0.772       0.792       0.834
    UMS21            0.040       0.052       0.059       0.103       0.161       0.173       0.198
    MIICC21          0.802       0.827       0.839       0.897       0.941       0.948       0.960
    REL21            0.648       0.668       0.679       0.730       0.780       0.790       0.814
    L2CON31          0.119       0.152       0.165       0.259       0.355       0.373       0.407
    L2OMS31          0.593       0.627       0.645       0.741       0.835       0.848       0.880
    L1CON31          0.108       0.138       0.151       0.238       0.329       0.345       0.378
    L1OMS31          0.543       0.574       0.591       0.680       0.770       0.785       0.812
    UMS31            0.028       0.038       0.043       0.079       0.128       0.139       0.165
    MIICC31          0.835       0.861       0.872       0.921       0.957       0.962       0.972
    REL31            0.614       0.634       0.644       0.697       0.744       0.753       0.770
    MIICC12          0.314       0.341       0.356       0.435       0.518       0.534       0.562
    UMS12            0.438       0.466       0.482       0.565       0.644       0.659       0.686
    REL12            0.597       0.624       0.638       0.710       0.782       0.795       0.820
    L2CON22          0.059       0.090       0.106       0.210       0.336       0.360       0.407
    L2OMS22          0.593       0.640       0.664       0.790       0.894       0.910       0.941
    L1CON22          0.024       0.038       0.045       0.095       0.165       0.181       0.209
    L1OMS22          0.260       0.282       0.293       0.357       0.429       0.443       0.473
    UMS22            0.422       0.450       0.464       0.543       0.618       0.633       0.658
    MIICC22          0.341       0.367       0.382       0.457       0.536       0.550       0.578
    REL22            0.633       0.658       0.671       0.738       0.811       0.827       0.857
    L2CON32          0.067       0.091       0.104       0.188       0.300       0.322       0.362
    L2OMS32          0.637       0.678       0.700       0.812       0.896       0.909       0.933
    L1CON32          0.047       0.064       0.073       0.133       0.219       0.236       0.268
    L1OMS32          0.443       0.473       0.489       0.575       0.659       0.675       0.704
    UMS32            0.185       0.207       0.219       0.286       0.361       0.376       0.406
    MIICC32          0.594       0.624       0.639       0.714       0.781       0.793       0.815
    REL32            0.518       0.538       0.548       0.602       0.653       0.662       0.679


CREDIBILITY INTERVALS OF STANDARDIZED MODEL RESULTS


STDYX Standardization

                  Lower .5%  Lower 2.5%    Lower 5%    Estimate    Upper 5%  Upper 2.5%   Upper .5%

Within Level

 UM1      BY
    Y11              0.310       0.335       0.351       0.442       0.549       0.571       0.627
    Y21              0.291       0.332       0.353       0.466       0.582       0.605       0.657
    Y31              0.230       0.269       0.289       0.391       0.499       0.519       0.559

 UM2      BY
    Y12              0.658       0.682       0.694       0.761       0.825       0.837       0.857
    Y22              0.676       0.700       0.712       0.777       0.843       0.857       0.885
    Y32              0.448       0.472       0.485       0.550       0.609       0.620       0.639

 UM1      WITH
    UM2              0.000       0.000       0.000       0.000       0.000       0.000       0.000

 Variances
    UM1              1.000       1.000       1.000       1.000       1.000       1.000       1.000
    UM2              1.000       1.000       1.000       1.000       1.000       1.000       1.000

 Residual Variances
    Y11              0.607       0.674       0.699       0.805       0.877       0.888       0.904
    Y21              0.568       0.634       0.661       0.783       0.875       0.890       0.915
    Y31              0.688       0.730       0.751       0.847       0.916       0.928       0.947
    Y12              0.265       0.300       0.320       0.421       0.518       0.535       0.567
    Y22              0.217       0.265       0.289       0.396       0.493       0.510       0.544
    Y32              0.591       0.616       0.629       0.698       0.764       0.777       0.800

Between Level

 T1       BY
    Y11              0.999       0.999       0.999       0.999       0.999       0.999       0.999
    Y21              0.285       0.345       0.374       0.488       0.582       0.599       0.631
    Y31              0.345       0.389       0.406       0.509       0.595       0.610       0.637

 T2       BY
    Y12              0.996       0.997       0.997       0.997       0.998       0.998       0.998
    Y22              0.243       0.300       0.325       0.457       0.579       0.599       0.637
    Y32              0.258       0.300       0.321       0.433       0.547       0.566       0.601

 OM21     BY
    Y21              0.775       0.800       0.812       0.872       0.926       0.938       0.957

 OM31     BY
    Y31              0.769       0.791       0.802       0.860       0.913       0.920       0.937

 OM22     BY
    Y22              0.769       0.799       0.813       0.887       0.943       0.952       0.968

 OM32     BY
    Y32              0.797       0.822       0.835       0.899       0.945       0.951       0.964

 T1       WITH
    T2               0.838       0.870       0.885       0.941       0.971       0.975       0.980
    OM21             0.000       0.000       0.000       0.000       0.000       0.000       0.000
    OM31             0.000       0.000       0.000       0.000       0.000       0.000       0.000
    OM22             0.000       0.000       0.000       0.000       0.000       0.000       0.000
    OM32             0.000       0.000       0.000       0.000       0.000       0.000       0.000

 OM21     WITH
    OM31             0.216       0.262       0.288       0.411       0.521       0.541       0.575
    OM22             0.796       0.829       0.844       0.908       0.947       0.953       0.963
    OM32             0.042       0.098       0.127       0.274       0.412       0.438       0.484
    T2               0.000       0.000       0.000       0.000       0.000       0.000       0.000

 OM31     WITH
    OM22            -0.025       0.037       0.067       0.224       0.370       0.397       0.448
    OM32             0.814       0.842       0.855       0.913       0.953       0.959       0.968
    T2               0.000       0.000       0.000       0.000       0.000       0.000       0.000

 OM22     WITH
    OM32             0.018       0.074       0.103       0.259       0.400       0.426       0.474
    T2               0.000       0.000       0.000       0.000       0.000       0.000       0.000

 OM32     WITH
    T2               0.000       0.000       0.000       0.000       0.000       0.000       0.000

 Intercepts
    Y11              3.392       3.527       3.597       3.989       4.411       4.495       4.667
    Y21              3.317       3.443       3.508       3.883       4.261       4.334       4.484
    Y31              3.457       3.578       3.638       3.980       4.355       4.430       4.578
    Y12              5.382       5.640       5.783       6.567       7.497       7.690       8.082
    Y22              5.083       5.299       5.412       6.063       6.800       6.950       7.254
    Y32              5.246       5.444       5.551       6.168       6.880       7.020       7.314

 Variances
    T1               1.000       1.000       1.000       1.000       1.000       1.000       1.000
    T2               1.000       1.000       1.000       1.000       1.000       1.000       1.000
    OM21             1.000       1.000       1.000       1.000       1.000       1.000       1.000
    OM31             1.000       1.000       1.000       1.000       1.000       1.000       1.000
    OM22             1.000       1.000       1.000       1.000       1.000       1.000       1.000
    OM32             1.000       1.000       1.000       1.000       1.000       1.000       1.000

 Residual Variances
    Y11              0.001       0.001       0.001       0.002       0.002       0.002       0.002
    Y21              0.001       0.001       0.001       0.002       0.002       0.002       0.002
    Y31              0.001       0.001       0.001       0.002       0.002       0.002       0.002
    Y12              0.003       0.004       0.004       0.005       0.007       0.007       0.008
    Y22              0.003       0.003       0.003       0.004       0.005       0.005       0.005
    Y32              0.003       0.003       0.004       0.004       0.006       0.006       0.006


TECHNICAL 1 OUTPUT


     PARAMETER SPECIFICATION FOR WITHIN


           NU
              Y11           Y21           Y31           Y12           Y22
              ________      ________      ________      ________      ________
                    0             0             0             0             0


           NU
              Y32
              ________
                    0


           LAMBDA
              UM1           UM2
              ________      ________
 Y11                0             0
 Y21                1             0
 Y31                2             0
 Y12                0             0
 Y22                0             3
 Y32                0             4


           THETA
              Y11           Y21           Y31           Y12           Y22
              ________      ________      ________      ________      ________
 Y11                5
 Y21                0             6
 Y31                0             0             7
 Y12                0             0             0             8
 Y22                0             0             0             0             9
 Y32                0             0             0             0             0


           THETA
              Y32
              ________
 Y32               10


           ALPHA
              UM1           UM2
              ________      ________
                    0             0


           BETA
              UM1           UM2
              ________      ________
 UM1                0             0
 UM2                0             0


           PSI
              UM1           UM2
              ________      ________
 UM1               11
 UM2                0            12


     PARAMETER SPECIFICATION FOR BETWEEN


           NU
              Y11           Y21           Y31           Y12           Y22
              ________      ________      ________      ________      ________
                   13            14            15            16            17


           NU
              Y32
              ________
                   18


           LAMBDA
              T1            T2            OM21          OM31          OM22
              ________      ________      ________      ________      ________
 Y11                0             0             0             0             0
 Y21               19             0             0             0             0
 Y31               20             0             0             0             0
 Y12                0             0             0             0             0
 Y22                0            21             0             0             0
 Y32                0            22             0             0             0


           LAMBDA
              OM32
              ________
 Y11                0
 Y21                0
 Y31                0
 Y12                0
 Y22                0
 Y32                0


           THETA
              Y11           Y21           Y31           Y12           Y22
              ________      ________      ________      ________      ________
 Y11                0
 Y21                0             0
 Y31                0             0             0
 Y12                0             0             0             0
 Y22                0             0             0             0             0
 Y32                0             0             0             0             0


           THETA
              Y32
              ________
 Y32                0


           ALPHA
              T1            T2            OM21          OM31          OM22
              ________      ________      ________      ________      ________
                    0             0             0             0             0


           ALPHA
              OM32
              ________
                    0


           BETA
              T1            T2            OM21          OM31          OM22
              ________      ________      ________      ________      ________
 T1                 0             0             0             0             0
 T2                 0             0             0             0             0
 OM21               0             0             0             0             0
 OM31               0             0             0             0             0
 OM22               0             0             0             0             0
 OM32               0             0             0             0             0


           BETA
              OM32
              ________
 T1                 0
 T2                 0
 OM21               0
 OM31               0
 OM22               0
 OM32               0


           PSI
              T1            T2            OM21          OM31          OM22
              ________      ________      ________      ________      ________
 T1                23
 T2                24            25
 OM21               0             0            26
 OM31               0             0            27            28
 OM22               0             0            29            30            31
 OM32               0             0            32            33            34


           PSI
              OM32
              ________
 OM32              35


     PARAMETER SPECIFICATION FOR THE ADDITIONAL PARAMETERS


           NEW/ADDITIONAL PARAMETERS
              MIICC11       UMS11         REL11         L2CON21       L2OMS21
              ________      ________      ________      ________      ________
                   36            37            38            39            40


           NEW/ADDITIONAL PARAMETERS
              L1CON21       L1OMS21       UMS21         MIICC21       REL21
              ________      ________      ________      ________      ________
                   41            42            43            44            45


           NEW/ADDITIONAL PARAMETERS
              L2CON31       L2OMS31       L1CON31       L1OMS31       UMS31
              ________      ________      ________      ________      ________
                   46            47            48            49            50


           NEW/ADDITIONAL PARAMETERS
              MIICC31       REL31         MIICC12       UMS12         REL12
              ________      ________      ________      ________      ________
                   51            52            53            54            55


           NEW/ADDITIONAL PARAMETERS
              L2CON22       L2OMS22       L1CON22       L1OMS22       UMS22
              ________      ________      ________      ________      ________
                   56            57            58            59            60


           NEW/ADDITIONAL PARAMETERS
              MIICC22       REL22         L2CON32       L2OMS32       L1CON32
              ________      ________      ________      ________      ________
                   61            62            63            64            65


           NEW/ADDITIONAL PARAMETERS
              L1OMS32       UMS32         MIICC32       REL32
              ________      ________      ________      ________
                   66            67            68            69


     STARTING VALUES FOR WITHIN


           NU
              Y11           Y21           Y31           Y12           Y22
              ________      ________      ________      ________      ________
                0.000         0.000         0.000         0.000         0.000


           NU
              Y32
              ________
                0.000


           LAMBDA
              UM1           UM2
              ________      ________
 Y11            1.000         0.000
 Y21            1.000         0.000
 Y31            1.000         0.000
 Y12            0.000         1.000
 Y22            0.000         1.000
 Y32            0.000         1.000


           THETA
              Y11           Y21           Y31           Y12           Y22
              ________      ________      ________      ________      ________
 Y11            0.506
 Y21            0.000         0.471
 Y31            0.000         0.000         0.446
 Y12            0.000         0.000         0.000         0.302
 Y22            0.000         0.000         0.000         0.000         0.368
 Y32            0.000         0.000         0.000         0.000         0.000


           THETA
              Y32
              ________
 Y32            0.242


           ALPHA
              UM1           UM2
              ________      ________
                0.000         0.000


           BETA
              UM1           UM2
              ________      ________
 UM1            0.000         0.000
 UM2            0.000         0.000


           PSI
              UM1           UM2
              ________      ________
 UM1            1.000
 UM2            0.000         1.000


     STARTING VALUES FOR BETWEEN


           NU
              Y11           Y21           Y31           Y12           Y22
              ________      ________      ________      ________      ________
                2.994         3.070         3.030         2.904         3.129


           NU
              Y32
              ________
                2.926


           LAMBDA
              T1            T2            OM21          OM31          OM22
              ________      ________      ________      ________      ________
 Y11            1.000         0.000         0.000         0.000         0.000
 Y21            1.000         0.000         1.000         0.000         0.000
 Y31            1.000         0.000         0.000         1.000         0.000
 Y12            0.000         1.000         0.000         0.000         0.000
 Y22            0.000         1.000         0.000         0.000         1.000
 Y32            0.000         1.000         0.000         0.000         0.000


           LAMBDA
              OM32
              ________
 Y11            0.000
 Y21            0.000
 Y31            0.000
 Y12            0.000
 Y22            0.000
 Y32            1.000


           THETA
              Y11           Y21           Y31           Y12           Y22
              ________      ________      ________      ________      ________
 Y11            0.000
 Y21            0.000         0.000
 Y31            0.000         0.000         0.000
 Y12            0.000         0.000         0.000         0.000
 Y22            0.000         0.000         0.000         0.000         0.000
 Y32            0.000         0.000         0.000         0.000         0.000


           THETA
              Y32
              ________
 Y32            0.000


           ALPHA
              T1            T2            OM21          OM31          OM22
              ________      ________      ________      ________      ________
                0.000         0.000         0.000         0.000         0.000


           ALPHA
              OM32
              ________
                0.000


           BETA
              T1            T2            OM21          OM31          OM22
              ________      ________      ________      ________      ________
 T1             0.000         0.000         0.000         0.000         0.000
 T2             0.000         0.000         0.000         0.000         0.000
 OM21           0.000         0.000         0.000         0.000         0.000
 OM31           0.000         0.000         0.000         0.000         0.000
 OM22           0.000         0.000         0.000         0.000         0.000
 OM32           0.000         0.000         0.000         0.000         0.000


           BETA
              OM32
              ________
 T1             0.000
 T2             0.000
 OM21           0.000
 OM31           0.000
 OM22           0.000
 OM32           0.000


           PSI
              T1            T2            OM21          OM31          OM22
              ________      ________      ________      ________      ________
 T1             1.000
 T2             0.000         1.000
 OM21           0.000         0.000         1.000
 OM31           0.000         0.000         0.000         1.000
 OM22           0.000         0.000         0.000         0.000         1.000
 OM32           0.000         0.000         0.000         0.000         0.000


           PSI
              OM32
              ________
 OM32           1.000


     STARTING VALUES FOR THE ADDITIONAL PARAMETERS


           NEW/ADDITIONAL PARAMETERS
              MIICC11       UMS11         REL11         L2CON21       L2OMS21
              ________      ________      ________      ________      ________
                0.500         0.500         0.500         0.500         0.500


           NEW/ADDITIONAL PARAMETERS
              L1CON21       L1OMS21       UMS21         MIICC21       REL21
              ________      ________      ________      ________      ________
                0.500         0.500         0.500         0.500         0.500


           NEW/ADDITIONAL PARAMETERS
              L2CON31       L2OMS31       L1CON31       L1OMS31       UMS31
              ________      ________      ________      ________      ________
                0.500         0.500         0.500         0.500         0.500


           NEW/ADDITIONAL PARAMETERS
              MIICC31       REL31         MIICC12       UMS12         REL12
              ________      ________      ________      ________      ________
                0.500         0.500         0.500         0.500         0.500


           NEW/ADDITIONAL PARAMETERS
              L2CON22       L2OMS22       L1CON22       L1OMS22       UMS22
              ________      ________      ________      ________      ________
                0.500         0.500         0.500         0.500         0.500


           NEW/ADDITIONAL PARAMETERS
              MIICC22       REL22         L2CON32       L2OMS32       L1CON32
              ________      ________      ________      ________      ________
                0.500         0.500         0.500         0.500         0.500


           NEW/ADDITIONAL PARAMETERS
              L1OMS32       UMS32         MIICC32       REL32
              ________      ________      ________      ________
                0.500         0.500         0.500         0.500


     PRIORS FOR ALL PARAMETERS            PRIOR MEAN      PRIOR VARIANCE     PRIOR STD. DEV.

     Parameter 1~N(1.000,0.100)              1.0000              0.1000              0.3162
     Parameter 2~N(1.000,0.100)              1.0000              0.1000              0.3162
     Parameter 3~N(1.000,0.100)              1.0000              0.1000              0.3162
     Parameter 4~N(1.000,0.100)              1.0000              0.1000              0.3162
     Parameter 5~IG(0.001,0.001)           infinity            infinity            infinity
     Parameter 6~IG(0.001,0.001)           infinity            infinity            infinity
     Parameter 7~IG(0.001,0.001)           infinity            infinity            infinity
     Parameter 8~IG(0.001,0.001)           infinity            infinity            infinity
     Parameter 9~IG(0.001,0.001)           infinity            infinity            infinity
     Parameter 10~IG(0.001,0.001)          infinity            infinity            infinity
     Parameter 11~IG(0.001,0.001)          infinity            infinity            infinity
     Parameter 12~IG(0.001,0.001)          infinity            infinity            infinity
     Parameter 13~N(2.990,0.100)             2.9900              0.1000              0.3162
     Parameter 14~N(3.070,0.100)             3.0700              0.1000              0.3162
     Parameter 15~N(3.030,0.100)             3.0300              0.1000              0.3162
     Parameter 16~N(2.900,0.100)             2.9000              0.1000              0.3162
     Parameter 17~N(3.130,0.100)             3.1300              0.1000              0.3162
     Parameter 18~N(2.930,0.100)             2.9300              0.1000              0.3162
     Parameter 19~N(0.700,0.200)             0.7000              0.2000              0.4472
     Parameter 20~N(0.700,0.200)             0.7000              0.2000              0.4472
     Parameter 21~N(0.700,0.200)             0.7000              0.2000              0.4472
     Parameter 22~N(0.700,0.200)             0.7000              0.2000              0.4472
     Parameter 23~IW(1.000,2)              infinity            infinity            infinity
     Parameter 24~IW(1.000,2)              infinity            infinity            infinity
     Parameter 25~IW(1.000,2)              infinity            infinity            infinity
     Parameter 26~IW(2.000,2)              infinity            infinity            infinity
     Parameter 27~IW(2.000,2)              infinity            infinity            infinity
     Parameter 28~IW(2.000,2)              infinity            infinity            infinity
     Parameter 29~IW(2.000,2)              infinity            infinity            infinity
     Parameter 30~IW(2.000,2)              infinity            infinity            infinity
     Parameter 31~IW(2.000,2)              infinity            infinity            infinity
     Parameter 32~IW(2.000,2)              infinity            infinity            infinity
     Parameter 33~IW(2.000,2)              infinity            infinity            infinity
     Parameter 34~IW(2.000,2)              infinity            infinity            infinity
     Parameter 35~IW(2.000,2)              infinity            infinity            infinity


TECHNICAL 8 OUTPUT


   TECHNICAL 8 OUTPUT FOR BAYES ESTIMATION

     CHAIN    BSEED
     1        0
     2        285380
     3        253358

     Iterations for computing PPPP

                     POTENTIAL       PARAMETER WITH
     ITERATION    SCALE REDUCTION      HIGHEST PSR
     100              1.214               10
     200              1.088               35

     Iterations for model estimation

                     POTENTIAL       PARAMETER WITH
     ITERATION    SCALE REDUCTION      HIGHEST PSR
     100              4.155               18
     200              2.351               17
     300              3.100               17
     400              3.270               17
     500              4.172               17
     600              3.644               14
     700              3.805               14
     800              3.057               14
     900              2.508               14
     1000             2.176               14
     1100             2.036               14
     1200             1.888               21
     1300             1.920               14
     1400             1.966               14
     1500             1.623               14
     1600             1.548               14
     1700             1.554               14
     1800             1.572               14
     1900             1.576               14
     2000             1.652               21
     2100             1.890               21
     2200             1.943               21
     2300             1.744               19
     2400             1.904               19
     2500             1.931               19
     2600             2.030               19
     2700             2.075               19
     2800             2.031               19
     2900             2.070               19
     3000             2.093               19
     3100             2.087               19
     3200             2.003               19
     3300             1.992               19
     3400             1.965               19
     3500             1.997               19
     3600             2.038               19
     3700             2.033               19
     3800             2.072               19
     3900             2.101               19
     4000             2.051               19
     4100             2.033               19
     4200             1.947               19
     4300             1.890               19
     4400             1.872               19
     4500             1.887               19
     4600             1.901               19
     4700             1.881               19
     4800             1.782               19
     4900             1.718               19
     5000             1.675               19
     5100             1.665               19
     5200             1.676               19
     5300             1.670               19
     5400             1.635               19
     5500             1.584               19
     5600             1.545               19
     5700             1.557               19
     5800             1.577               19
     5900             1.577               19
     6000             1.570               19
     6100             1.540               19
     6200             1.533               19
     6300             1.525               19
     6400             1.511               19
     6500             1.501               19
     6600             1.492               19
     6700             1.491               19
     6800             1.493               19
     6900             1.496               19
     7000             1.496               19
     7100             1.500               19
     7200             1.492               19
     7300             1.500               19
     7400             1.509               19
     7500             1.523               19
     7600             1.535               19
     7700             1.531               19
     7800             1.519               19
     7900             1.532               19
     8000             1.541               19
     8100             1.536               19
     8200             1.516               19
     8300             1.496               19
     8400             1.454               19
     8500             1.435               19
     8600             1.418               19
     8700             1.409               19
     8800             1.417               19
     8900             1.416               19
     9000             1.411               19
     9100             1.403               19
     9200             1.380               19
     9300             1.349               19
     9400             1.315               19
     9500             1.296               19
     9600             1.283               19
     9700             1.272               19
     9800             1.252               21
     9900             1.247               21
     10000            1.244               21
     10100            1.246               21
     10200            1.233               21
     10300            1.241               14
     10400            1.246               14
     10500            1.254               14
     10600            1.265               14
     10700            1.276               14
     10800            1.288               14
     10900            1.298               14
     11000            1.308               14
     11100            1.316               14
     11200            1.323               14
     11300            1.333               14
     11400            1.344               14
     11500            1.348               14
     11600            1.349               14
     11700            1.347               14
     11800            1.351               14
     11900            1.353               14
     12000            1.349               14
     12100            1.347               14
     12200            1.342               14
     12300            1.338               14
     12400            1.332               14
     12500            1.332               14
     12600            1.332               14
     12700            1.330               14
     12800            1.331               14
     12900            1.336               14
     13000            1.338               14
     13100            1.334               14
     13200            1.325               14
     13300            1.316               14
     13400            1.307               14
     13500            1.298               14
     13600            1.291               14
     13700            1.280               14
     13800            1.274               14
     13900            1.268               14
     14000            1.261               14
     14100            1.258               14
     14200            1.263               14
     14300            1.272               14
     14400            1.284               14
     14500            1.297               14
     14600            1.311               14
     14700            1.329               14
     14800            1.345               14
     14900            1.355               14
     15000            1.358               14
     15100            1.352               14
     15200            1.343               14
     15300            1.335               14
     15400            1.330               14
     15500            1.328               14
     15600            1.325               14
     15700            1.315               14
     15800            1.302               14
     15900            1.294               14
     16000            1.296               14
     16100            1.295               14
     16200            1.289               14
     16300            1.290               14
     16400            1.291               14
     16500            1.292               14
     16600            1.292               14
     16700            1.293               14
     16800            1.290               14
     16900            1.284               14
     17000            1.281               14
     17100            1.274               14
     17200            1.264               14
     17300            1.253               14
     17400            1.246               14
     17500            1.233               14
     17600            1.219               14
     17700            1.203               14
     17800            1.190               14
     17900            1.177               17
     18000            1.173               13
     18100            1.167               13
     18200            1.162               13
     18300            1.159               13
     18400            1.158               13
     18500            1.156               13
     18600            1.151               17
     18700            1.151               17
     18800            1.150               17
     18900            1.149               17
     19000            1.142               17
     19100            1.137               13
     19200            1.137               13
     19300            1.138               13
     19400            1.136               13
     19500            1.132               13
     19600            1.128               13
     19700            1.128               13
     19800            1.126               13
     19900            1.122               13
     20000            1.119               13
     20100            1.117               13
     20200            1.115               13
     20300            1.110               13
     20400            1.104               13
     20500            1.103               20
     20600            1.104               20
     20700            1.105               20
     20800            1.106               20
     20900            1.105               20
     21000            1.107               20
     21100            1.107               20
     21200            1.109               13
     21300            1.111               13
     21400            1.112               13
     21500            1.110               13
     21600            1.107               13
     21700            1.104               13
     21800            1.100               13
     21900            1.095               13


PLOT INFORMATION

The following plots are available:

  Bayesian posterior parameter distributions
  Bayesian posterior parameter trace plots
  Bayesian autocorrelation plots
  Bayesian prior parameter distributions
  Bayesian posterior predictive checking scatterplots
  Bayesian posterior predictive checking distribution plots

DIAGRAM INFORMATION

  Mplus diagrams are currently not available for multilevel analysis.
  No diagram output was produced.


     Beginning Time:  10:42:35
        Ending Time:  10:43:11
       Elapsed Time:  00:00:36


MUTHEN & MUTHEN
3463 Stoner Ave.
Los Angeles, CA  90066

Tel: (310) 391-9971
Fax: (310) 391-8971
Web: www.StatModel.com
Support: Support@StatModel.com

Copyright (c) 1998-2021 Muthen & Muthen
