# Supplementary material for: Decomposing the True Score Variance in Rated Responses to Divergent Thinking-Tasks for Assessing Creativity: A Multitrait–Multimethod Analysis
Source: J Intell. 2024 Sep 27;12(10):95. doi: 10.3390/jintelligence12100095 (PMC11508196; doi:10.3390/jintelligence12100095)
Supplement: Supplementary file 1 [file jintelligence-12-00095-s001.zip › supplementary_material/dttl_ml.inp]

TITLE: DTTL-ML


DATA: FILE = ccdat_mplus_use.dat;


VARIABLE: 

NAMES = 
target rater 
y11  !cleverness-scores for rope
y21  !cleverness-scores for garbage-bag
y31  !cleverness-scores for paperclip
y12  !creative quality-scores for rope
y22  !creative quality-scores for garbage_bag
y32; !creative quality-scores for paperclip

USEVARIABLES = 
target 
y11 y21 y31
y12 y22 y32;

missing = all (999);

CLUSTER = target; 


ANALYSIS: TYPE = TWOLEVEL; 
ESTIMATOR = MLR; 


MODEL: 

%WITHIN% 

um1 by y11
        y21 (lambda_um1_21)
        y31 (lambda_um1_31);

um2 by y12
        y22 (lambda_um2_22)
        y32 (lambda_um2_32);

um1 (sigma2_um1);
um2 (sigma2_um2);

um1 with um2@0;

y11 (sigma2_epsilon11);
y21 (sigma2_epsilon21);
y31 (sigma2_epsilon31);

y12 (sigma2_epsilon12);
y22 (sigma2_epsilon22);
y32 (sigma2_epsilon32);

%BETWEEN% 

t1 by y11
      y21 (lambda_t1_21)
      y31 (lambda_t1_31);

t2 by y12
      y22 (lambda_t2_22)
      y32 (lambda_t2_32);

t1 (sigma2_t1);
t2 (sigma2_t2);
t1 with t2 (sigma_t1_t2);

om21 by y21@1;
om31 by y31@1;
om22 by y22@1;
om32 by y32@1;

om21 (sigma2_om21);
om31 (sigma2_om31);
om22 (sigma2_om22);
om32 (sigma2_om32);
om21 with om31 (sigma_om21_om31);
om21 with om22 (sigma_om21_om22);
om21 with om32 (sigma_om21_om32);
om31 with om22 (sigma_om31_om22);
om31 with om32 (sigma_om31_om32);
om22 with om32 (sigma_om22_om32);

om21 with t1@0 t2@0;
om31 with t1@0 t2@0;
om22 with t1@0 t2@0;
om32 with t1@0 t2@0;

y11@0;
y21@0;
y31@0;
y12@0;
y22@0;
y32@0;

[y11] (mu11);
[y21] (mu21);
[y31] (mu31);
[y12] (mu12);
[y22] (mu22);
[y32] (mu32);

!!relative variances
MODEL CONSTRAINT:

NEW(miicc11);
miicc11 = sigma2_t1/
(sigma2_t1 + sigma2_um1);

NEW(ums11);
ums11 = sigma2_um1/
(sigma2_t1 + sigma2_um1);

NEW(rel11);
rel11 = (sigma2_t1 + sigma2_um1)/
(sigma2_t1 + sigma2_um1 +
sigma2_epsilon11);

NEW(l2con21);
l2con21 = (lambda_t1_21^2 * sigma2_t1) / 
(lambda_t1_21^2 * sigma2_t1 + sigma2_om21);

NEW(l2oms21);
l2oms21 = sigma2_om21 / 
(lambda_t1_21^2 * sigma2_t1 + sigma2_om21);

NEW(l1con21);
l1con21 = (lambda_t1_21^2 * sigma2_t1) / 
(lambda_t1_21^2 * sigma2_t1 + sigma2_om21 + 
lambda_um1_21^2 * sigma2_um1);

NEW(l1oms21);
l1oms21 = sigma2_om21 / 
(lambda_t1_21^2 * sigma2_t1 + sigma2_om21 + 
lambda_um1_21^2 * sigma2_um1);

NEW(ums21);
ums21 = (lambda_um1_21^2 * sigma2_um1) / 
(lambda_t1_21^2 * sigma2_t1 + sigma2_om21 + 
lambda_um1_21^2 * sigma2_um1);

NEW(miicc21);
miicc21 = (lambda_t1_21^2 * sigma2_t1 + sigma2_om21) / 
(lambda_t1_21^2 * sigma2_t1 + sigma2_om21 + 
lambda_um1_21^2 * sigma2_um1);

NEW(rel21);
rel21 = (lambda_t1_21^2 * sigma2_t1 + sigma2_om21 + 
lambda_um1_21^2 * sigma2_um1) /
(lambda_t1_21^2 * sigma2_t1 + sigma2_om21 + 
lambda_um1_21^2 * sigma2_um1 + 
sigma2_epsilon21);

NEW(l2con31);
l2con31 = (lambda_t1_31^2 * sigma2_t1) / 
(lambda_t1_31^2 * sigma2_t1 + sigma2_om31);

NEW(l2oms31);
l2oms31 = sigma2_om31 / 
(lambda_t1_31^2 * sigma2_t1 + sigma2_om31);

NEW(l1con31);
l1con31 = (lambda_t1_31^2 * sigma2_t1) / 
(lambda_t1_31^2 * sigma2_t1 + sigma2_om31 + 
lambda_um1_31^2 * sigma2_um1);

NEW(l1oms31);
l1oms31 = sigma2_om31 / 
(lambda_t1_31^2 * sigma2_t1 + sigma2_om31 + 
lambda_um1_31^2 * sigma2_um1);

NEW(ums31);
ums31 = (lambda_um1_31^2 * sigma2_um1) / 
(lambda_t1_31^2 * sigma2_t1 + sigma2_om31 + 
lambda_um1_31^2 * sigma2_um1);

NEW(miicc31);
miicc31 = (lambda_t1_31^2 * sigma2_t1 + sigma2_om31) / 
(lambda_t1_31^2 * sigma2_t1 + sigma2_om31 + 
lambda_um1_31^2 * sigma2_um1);

NEW(rel31);
rel31 = (lambda_t1_31^2 * sigma2_t1 + sigma2_om31 + 
lambda_um1_31^2 * sigma2_um1) /
(lambda_t1_31^2 * sigma2_t1 + sigma2_om31 + 
lambda_um1_31^2 * sigma2_um1 + 
sigma2_epsilon31);

NEW(miicc12);
miicc12 = sigma2_t2/
(sigma2_t2 + sigma2_um2);

NEW(ums12);
ums12 = sigma2_um2/
(sigma2_t2 + sigma2_um2);

NEW(rel12);
rel12 = (sigma2_t2 + sigma2_um2)/
(sigma2_t2 + sigma2_um2 +
sigma2_epsilon12);

NEW(l2con22);
l2con22 = (lambda_t2_22^2 * sigma2_t2) / 
(lambda_t2_22^2 * sigma2_t2 + sigma2_om22);

NEW(l2oms22);
l2oms22 = sigma2_om22 / 
(lambda_t2_22^2 * sigma2_t2 + sigma2_om22);

NEW(l1con22);
l1con22 = (lambda_t2_22^2 * sigma2_t2) / 
(lambda_t2_22^2 * sigma2_t2 + sigma2_om22 + 
lambda_um2_22^2 * sigma2_um2);

NEW(l1oms22);
l1oms22 = sigma2_om22 / 
(lambda_t2_22^2 * sigma2_t2 + sigma2_om22 + 
lambda_um2_22^2 * sigma2_um2);

NEW(ums22);
ums22 = (lambda_um2_22^2 * sigma2_um2) / 
(lambda_t2_22^2 * sigma2_t2 + sigma2_om22 + 
lambda_um2_22^2 * sigma2_um2);

NEW(miicc22);
miicc22 = (lambda_t2_22^2 * sigma2_t2 + sigma2_om22) / 
(lambda_t2_22^2 * sigma2_t2 + sigma2_om22 + 
lambda_um2_22^2 * sigma2_um2);

NEW(rel22);
rel22 = (lambda_t2_22^2 * sigma2_t2 + sigma2_om22 + 
lambda_um2_22^2 * sigma2_um2) /
(lambda_t2_22^2 * sigma2_t2 + sigma2_om22 + 
lambda_um2_22^2 * sigma2_um2 + 
sigma2_epsilon22);

NEW(l2con32);
l2con32 = (lambda_t2_32^2 * sigma2_t2) / 
(lambda_t2_32^2 * sigma2_t2 + sigma2_om32);

NEW(l2oms32);
l2oms32 = sigma2_om32 / 
(lambda_t2_32^2 * sigma2_t2 + sigma2_om32);

NEW(l1con32);
l1con32 = (lambda_t2_32^2 * sigma2_t2) / 
(lambda_t2_32^2 * sigma2_t2 + sigma2_om32 + 
lambda_um2_32^2 * sigma2_um2);

NEW(l1oms32);
l1oms32 = sigma2_om32 / 
(lambda_t2_32^2 * sigma2_t2 + sigma2_om32 + 
lambda_um2_32^2 * sigma2_um2);

NEW(ums32);
ums32 = (lambda_um2_32^2 * sigma2_um2) / 
(lambda_t2_32^2 * sigma2_t2 + sigma2_om32 + 
lambda_um2_32^2 * sigma2_um2);

NEW(miicc32);
miicc32 = (lambda_t2_32^2 * sigma2_t2 + sigma2_om32) / 
(lambda_t2_32^2 * sigma2_t2 + sigma2_om32 + 
lambda_um2_32^2 * sigma2_um2);

NEW(rel32);
rel32 = (lambda_t2_32^2 * sigma2_t2 + sigma2_om32 + 
lambda_um2_32^2 * sigma2_um2) /
(lambda_t2_32^2 * sigma2_t2 + sigma2_om32 + 
lambda_um2_32^2 * sigma2_um2 + 
sigma2_epsilon32);


OUTPUT: STDYX;
