# Supplementary material for: Decomposing the True Score Variance in Rated Responses to Divergent Thinking-Tasks for Assessing Creativity: A Multitrait–Multimethod Analysis
Source: J Intell. 2024 Sep 27;12(10):95. doi: 10.3390/jintelligence12100095 (PMC11508196; doi:10.3390/jintelligence12100095)
Supplement: Supplementary file 1 [file jintelligence-12-00095-s001.zip › supplementary_material/dttl_ml.out]

Mplus VERSION 8.7
MUTHEN & MUTHEN
09/09/2024  10:45 AM

INPUT INSTRUCTIONS

  TITLE: DTTL-ML


  DATA: FILE = ccdat_mplus_use.dat;


  VARIABLE:

  NAMES =
  target rater
  y11  !cleverness-scores for rope
  y21  !cleverness-scores for garbage-bag
  y31  !cleverness-scores for paperclip
  y12  !creative quality-scores for rope
  y22  !creative quality-scores for garbage_bag
  y32; !creative quality-scores for paperclip

  USEVARIABLES =
  target
  y11 y21 y31
  y12 y22 y32;

  missing = all (999);

  CLUSTER = target;


  ANALYSIS: TYPE = TWOLEVEL;
  ESTIMATOR = MLR;


  MODEL:

  %WITHIN%

  um1 by y11
          y21 (lambda_um1_21)
          y31 (lambda_um1_31);

  um2 by y12
          y22 (lambda_um2_22)
          y32 (lambda_um2_32);

  um1 (sigma2_um1);
  um2 (sigma2_um2);

  um1 with um2@0;

  y11 (sigma2_epsilon11);
  y21 (sigma2_epsilon21);
  y31 (sigma2_epsilon31);

  y12 (sigma2_epsilon12);
  y22 (sigma2_epsilon22);
  y32 (sigma2_epsilon32);

  %BETWEEN%

  t1 by y11
        y21 (lambda_t1_21)
        y31 (lambda_t1_31);

  t2 by y12
        y22 (lambda_t2_22)
        y32 (lambda_t2_32);

  t1 (sigma2_t1);
  t2 (sigma2_t2);
  t1 with t2 (sigma_t1_t2);

  om21 by y21@1;
  om31 by y31@1;
  om22 by y22@1;
  om32 by y32@1;

  om21 (sigma2_om21);
  om31 (sigma2_om31);
  om22 (sigma2_om22);
  om32 (sigma2_om32);
  om21 with om31 (sigma_om21_om31);
  om21 with om22 (sigma_om21_om22);
  om21 with om32 (sigma_om21_om32);
  om31 with om22 (sigma_om31_om22);
  om31 with om32 (sigma_om31_om32);
  om22 with om32 (sigma_om22_om32);

  om21 with t1@0 t2@0;
  om31 with t1@0 t2@0;
  om22 with t1@0 t2@0;
  om32 with t1@0 t2@0;

  y11@0;
  y21@0;
  y31@0;
  y12@0;
  y22@0;
  y32@0;

  [y11] (mu11);
  [y21] (mu21);
  [y31] (mu31);
  [y12] (mu12);
  [y22] (mu22);
  [y32] (mu32);

  !!relative variances
  MODEL CONSTRAINT:

  NEW(miicc11);
  miicc11 = sigma2_t1/
  (sigma2_t1 + sigma2_um1);

  NEW(ums11);
  ums11 = sigma2_um1/
  (sigma2_t1 + sigma2_um1);

  NEW(rel11);
  rel11 = (sigma2_t1 + sigma2_um1)/
  (sigma2_t1 + sigma2_um1 +
  sigma2_epsilon11);

  NEW(l2con21);
  l2con21 = (lambda_t1_21^2 * sigma2_t1) /
  (lambda_t1_21^2 * sigma2_t1 + sigma2_om21);

  NEW(l2oms21);
  l2oms21 = sigma2_om21 /
  (lambda_t1_21^2 * sigma2_t1 + sigma2_om21);

  NEW(l1con21);
  l1con21 = (lambda_t1_21^2 * sigma2_t1) /
  (lambda_t1_21^2 * sigma2_t1 + sigma2_om21 +
  lambda_um1_21^2 * sigma2_um1);

  NEW(l1oms21);
  l1oms21 = sigma2_om21 /
  (lambda_t1_21^2 * sigma2_t1 + sigma2_om21 +
  lambda_um1_21^2 * sigma2_um1);

  NEW(ums21);
  ums21 = (lambda_um1_21^2 * sigma2_um1) /
  (lambda_t1_21^2 * sigma2_t1 + sigma2_om21 +
  lambda_um1_21^2 * sigma2_um1);

  NEW(miicc21);
  miicc21 = (lambda_t1_21^2 * sigma2_t1 + sigma2_om21) /
  (lambda_t1_21^2 * sigma2_t1 + sigma2_om21 +
  lambda_um1_21^2 * sigma2_um1);

  NEW(rel21);
  rel21 = (lambda_t1_21^2 * sigma2_t1 + sigma2_om21 +
  lambda_um1_21^2 * sigma2_um1) /
  (lambda_t1_21^2 * sigma2_t1 + sigma2_om21 +
  lambda_um1_21^2 * sigma2_um1 +
  sigma2_epsilon21);

  NEW(l2con31);
  l2con31 = (lambda_t1_31^2 * sigma2_t1) /
  (lambda_t1_31^2 * sigma2_t1 + sigma2_om31);

  NEW(l2oms31);
  l2oms31 = sigma2_om31 /
  (lambda_t1_31^2 * sigma2_t1 + sigma2_om31);

  NEW(l1con31);
  l1con31 = (lambda_t1_31^2 * sigma2_t1) /
  (lambda_t1_31^2 * sigma2_t1 + sigma2_om31 +
  lambda_um1_31^2 * sigma2_um1);

  NEW(l1oms31);
  l1oms31 = sigma2_om31 /
  (lambda_t1_31^2 * sigma2_t1 + sigma2_om31 +
  lambda_um1_31^2 * sigma2_um1);

  NEW(ums31);
  ums31 = (lambda_um1_31^2 * sigma2_um1) /
  (lambda_t1_31^2 * sigma2_t1 + sigma2_om31 +
  lambda_um1_31^2 * sigma2_um1);

  NEW(miicc31);
  miicc31 = (lambda_t1_31^2 * sigma2_t1 + sigma2_om31) /
  (lambda_t1_31^2 * sigma2_t1 + sigma2_om31 +
  lambda_um1_31^2 * sigma2_um1);

  NEW(rel31);
  rel31 = (lambda_t1_31^2 * sigma2_t1 + sigma2_om31 +
  lambda_um1_31^2 * sigma2_um1) /
  (lambda_t1_31^2 * sigma2_t1 + sigma2_om31 +
  lambda_um1_31^2 * sigma2_um1 +
  sigma2_epsilon31);

  NEW(miicc12);
  miicc12 = sigma2_t2/
  (sigma2_t2 + sigma2_um2);

  NEW(ums12);
  ums12 = sigma2_um2/
  (sigma2_t2 + sigma2_um2);

  NEW(rel12);
  rel12 = (sigma2_t2 + sigma2_um2)/
  (sigma2_t2 + sigma2_um2 +
  sigma2_epsilon12);

  NEW(l2con22);
  l2con22 = (lambda_t2_22^2 * sigma2_t2) /
  (lambda_t2_22^2 * sigma2_t2 + sigma2_om22);

  NEW(l2oms22);
  l2oms22 = sigma2_om22 /
  (lambda_t2_22^2 * sigma2_t2 + sigma2_om22);

  NEW(l1con22);
  l1con22 = (lambda_t2_22^2 * sigma2_t2) /
  (lambda_t2_22^2 * sigma2_t2 + sigma2_om22 +
  lambda_um2_22^2 * sigma2_um2);

  NEW(l1oms22);
  l1oms22 = sigma2_om22 /
  (lambda_t2_22^2 * sigma2_t2 + sigma2_om22 +
  lambda_um2_22^2 * sigma2_um2);

  NEW(ums22);
  ums22 = (lambda_um2_22^2 * sigma2_um2) /
  (lambda_t2_22^2 * sigma2_t2 + sigma2_om22 +
  lambda_um2_22^2 * sigma2_um2);

  NEW(miicc22);
  miicc22 = (lambda_t2_22^2 * sigma2_t2 + sigma2_om22) /
  (lambda_t2_22^2 * sigma2_t2 + sigma2_om22 +
  lambda_um2_22^2 * sigma2_um2);

  NEW(rel22);
  rel22 = (lambda_t2_22^2 * sigma2_t2 + sigma2_om22 +
  lambda_um2_22^2 * sigma2_um2) /
  (lambda_t2_22^2 * sigma2_t2 + sigma2_om22 +
  lambda_um2_22^2 * sigma2_um2 +
  sigma2_epsilon22);

  NEW(l2con32);
  l2con32 = (lambda_t2_32^2 * sigma2_t2) /
  (lambda_t2_32^2 * sigma2_t2 + sigma2_om32);

  NEW(l2oms32);
  l2oms32 = sigma2_om32 /
  (lambda_t2_32^2 * sigma2_t2 + sigma2_om32);

  NEW(l1con32);
  l1con32 = (lambda_t2_32^2 * sigma2_t2) /
  (lambda_t2_32^2 * sigma2_t2 + sigma2_om32 +
  lambda_um2_32^2 * sigma2_um2);

  NEW(l1oms32);
  l1oms32 = sigma2_om32 /
  (lambda_t2_32^2 * sigma2_t2 + sigma2_om32 +
  lambda_um2_32^2 * sigma2_um2);

  NEW(ums32);
  ums32 = (lambda_um2_32^2 * sigma2_um2) /
  (lambda_t2_32^2 * sigma2_t2 + sigma2_om32 +
  lambda_um2_32^2 * sigma2_um2);

  NEW(miicc32);
  miicc32 = (lambda_t2_32^2 * sigma2_t2 + sigma2_om32) /
  (lambda_t2_32^2 * sigma2_t2 + sigma2_om32 +
  lambda_um2_32^2 * sigma2_um2);

  NEW(rel32);
  rel32 = (lambda_t2_32^2 * sigma2_t2 + sigma2_om32 +
  lambda_um2_32^2 * sigma2_um2) /
  (lambda_t2_32^2 * sigma2_t2 + sigma2_om32 +
  lambda_um2_32^2 * sigma2_um2 +
  sigma2_epsilon32);


  OUTPUT: STDYX;


*** WARNING
  One or more individual-level variables have no variation within a
  cluster for the following clusters.

     Variable   Cluster IDs with no within-cluster variation

      Y11         12 26 35 36 37 51 52 63 68 77 78 84 87 91 102 117 119 122 129 133 135 136 137
                  157 158 166 170 177 182 198 199
      Y21         2 11 14 26 28 33 41 42 46 51 66 68 72 75 79 84 88 100 105 112 117 119 120 122
                  139 140 144 148 149 151 156 175 176 181 189 192 195 198
      Y31         4 8 23 25 31 35 43 44 50 61 67 68 78 86 90 93 94 97 106 109 110 111 116 122
                  125 128 137 144 149 157 161 169 174 180 184 187 190
      Y12         6 38 49 50 65 113 115 119 148 188
      Y22         7 69 119 122
      Y32         1 5 27 32 49 55 64 65 67 70 74 87 115 154 161 166 172 175 177 180 183 188 199
                  202

   1 WARNING(S) FOUND IN THE INPUT INSTRUCTIONS


DTTL-ML

SUMMARY OF ANALYSIS

Number of groups                                                 1
Number of observations                                        1414

Number of dependent variables                                    6
Number of independent variables                                  0
Number of continuous latent variables                            8

Observed dependent variables

  Continuous
   Y11         Y21         Y31         Y12         Y22         Y32

Continuous latent variables
   UM1         UM2         T1          T2          OM21        OM31
   OM22        OM32

Variables with special functions

  Cluster variable      TARGET

Estimator                                                      MLR
Information matrix                                        OBSERVED
Maximum number of iterations                                   100
Convergence criterion                                    0.100D-05
Maximum number of EM iterations                                500
Convergence criteria for the EM algorithm
  Loglikelihood change                                   0.100D-02
  Relative loglikelihood change                          0.100D-05
  Derivative                                             0.100D-03
Minimum variance                                         0.100D-03
Maximum number of steepest descent iterations                   20
Maximum number of iterations for H1                           2000
Convergence criterion for H1                             0.100D-03
Optimization algorithm                                         EMA

Input data file(s)
  ccdat_mplus_use.dat
Input data format  FREE


SUMMARY OF DATA

     Number of missing data patterns             5
     Number of clusters                        202

     Average cluster size        7.000

     Estimated Intraclass Correlations for the Y Variables

                Intraclass              Intraclass              Intraclass
     Variable  Correlation   Variable  Correlation   Variable  Correlation

     Y11          0.579      Y21          0.654      Y31          0.642
     Y12          0.288      Y22          0.301      Y32          0.380


COVARIANCE COVERAGE OF DATA

Minimum covariance coverage value   0.100


     PROPORTION OF DATA PRESENT


           Covariance Coverage
              Y11           Y21           Y31           Y12           Y22
              ________      ________      ________      ________      ________
 Y11            0.569
 Y21            0.569         0.569
 Y31            0.569         0.569         0.571
 Y12            0.000         0.000         0.000         0.426
 Y22            0.000         0.000         0.000         0.426         0.426
 Y32            0.000         0.000         0.000         0.426         0.426


           Covariance Coverage
              Y32
              ________
 Y32            0.429


UNIVARIATE SAMPLE STATISTICS


     UNIVARIATE HIGHER-ORDER MOMENT DESCRIPTIVE STATISTICS

         Variable/         Mean/     Skewness/   Minimum/ % with                Percentiles
        Sample Size      Variance    Kurtosis    Maximum  Min/Max      20%/60%    40%/80%    Median

     Y11                   2.994      -0.039       1.000    6.34%       2.000      3.000      3.000
             804.000       1.011      -0.625       5.000    5.47%       3.000      4.000
     Y21                   3.070       0.040       1.000    4.23%       2.000      3.000      3.000
             804.000       0.943      -0.465       5.000    6.97%       3.000      4.000
     Y31                   3.030       0.275       1.000    1.86%       2.000      3.000      3.000
             808.000       0.893      -0.652       5.000    6.56%       3.000      4.000
     Y12                   2.904       0.325       1.000    0.17%       2.000      3.000      3.000
             603.000       0.603      -0.652       5.000    1.16%       3.000      3.750
     Y22                   3.129       0.137       1.000    1.16%       2.250      3.000      3.000
             603.000       0.737      -0.448       5.000    3.48%       3.000      4.000
     Y32                   2.926       0.332       1.000    0.66%       2.250      3.000      3.000
             606.000       0.483       0.676       5.000    1.32%       3.000      3.250

     WARNING: THE MODEL ESTIMATION HAS REACHED A SADDLE POINT OR A POINT WHERE THE
     OBSERVED AND THE EXPECTED INFORMATION MATRICES DO NOT MATCH.
     AN ADJUSTMENT TO THE ESTIMATION OF THE INFORMATION MATRIX HAS BEEN MADE.
     THE CONDITION NUMBER IS      -0.895D-03.
     THE PROBLEM MAY ALSO BE RESOLVED BY DECREASING THE VALUE OF THE
     MCONVERGENCE OR LOGCRITERION OPTIONS OR BY CHANGING THE STARTING VALUES
     OR BY USING THE MLF ESTIMATOR.


THE MODEL ESTIMATION TERMINATED NORMALLY


MODEL FIT INFORMATION

Number of Free Parameters                       35

Loglikelihood

          H0 Value                       -4344.598
          H0 Scaling Correction Factor      1.0144
            for MLR
          H1 Value                       -4336.802
          H1 Scaling Correction Factor      0.7600
            for MLR

Information Criteria

          Akaike (AIC)                    8759.197
          Bayesian (BIC)                  8943.093
          Sample-Size Adjusted BIC        8831.910
            (n* = (n + 2) / 24)

Chi-Square Test of Model Fit

          Value                            207.954*
          Degrees of Freedom                    13
          P-Value                           0.0000
          Scaling Correction Factor         0.0750
            for MLR

*   The chi-square value for MLM, MLMV, MLR, ULSMV, WLSM and WLSMV cannot be used
    for chi-square difference testing in the regular way.  MLM, MLR and WLSM
    chi-square difference testing is described on the Mplus website.  MLMV, WLSMV,
    and ULSMV difference testing is done using the DIFFTEST option.

RMSEA (Root Mean Square Error Of Approximation)

          Estimate                           0.103

CFI/TLI

          CFI                                0.870
          TLI                                0.700

Chi-Square Test of Model Fit for the Baseline Model

          Value                           1530.040
          Degrees of Freedom                    30
          P-Value                           0.0000

SRMR (Standardized Root Mean Square Residual)

          Value for Within                   0.013
          Value for Between                  0.040


MODEL RESULTS

                                                    Two-Tailed
                    Estimate       S.E.  Est./S.E.    P-Value

Within Level

 UM1      BY
    Y11                1.000      0.000    999.000    999.000
    Y21                0.775      0.229      3.389      0.001
    Y31                0.638      0.166      3.844      0.000

 UM2      BY
    Y12                1.000      0.000    999.000    999.000
    Y22                1.163      0.135      8.606      0.000
    Y32                0.613      0.066      9.287      0.000

 UM1      WITH
    UM2                0.000      0.000    999.000    999.000

 Variances
    UM1                0.109      0.038      2.867      0.004
    UM2                0.240      0.031      7.735      0.000

 Residual Variances
    Y11                0.323      0.039      8.176      0.000
    Y21                0.262      0.027      9.635      0.000
    Y31                0.275      0.021     13.270      0.000
    Y12                0.208      0.030      6.890      0.000
    Y22                0.195      0.041      4.814      0.000
    Y32                0.209      0.016     13.040      0.000

Between Level

 T1       BY
    Y11                1.000      0.000    999.000    999.000
    Y21                0.521      0.053      9.776      0.000
    Y31                0.508      0.066      7.653      0.000

 T2       BY
    Y12                1.000      0.000    999.000    999.000
    Y22                0.598      0.036     16.538      0.000
    Y32                0.497      0.082      6.080      0.000

 OM21     BY
    Y21                1.000      0.000    999.000    999.000

 OM31     BY
    Y31                1.000      0.000    999.000    999.000

 OM22     BY
    Y22                1.000      0.000    999.000    999.000

 OM32     BY
    Y32                1.000      0.000    999.000    999.000

 T1       WITH
    T2                 0.298      0.034      8.821      0.000
    OM21               0.000      0.000    999.000    999.000
    OM31               0.000      0.000    999.000    999.000
    OM22               0.000      0.000    999.000    999.000
    OM32               0.000      0.000    999.000    999.000

 OM21     WITH
    OM31               0.181      0.037      4.925      0.000
    OM22               0.262      0.036      7.327      0.000
    OM32               0.058      0.024      2.429      0.015
    T2                 0.000      0.000    999.000    999.000

 OM31     WITH
    OM22               0.054      0.028      1.941      0.052
    OM32               0.231      0.030      7.827      0.000
    T2                 0.000      0.000    999.000    999.000

 OM22     WITH
    OM32               0.007      0.019      0.367      0.713
    T2                 0.000      0.000    999.000    999.000

 OM32     WITH
    T2                 0.000      0.000    999.000    999.000

 Intercepts
    Y11                2.993      0.059     51.158      0.000
    Y21                3.069      0.059     52.233      0.000
    Y31                3.030      0.057     53.330      0.000
    Y12                2.904      0.037     78.616      0.000
    Y22                3.129      0.041     77.065      0.000
    Y32                2.926      0.037     80.075      0.000

 Variances
    T1                 0.579      0.064      9.073      0.000
    T2                 0.156      0.037      4.181      0.000
    OM21               0.456      0.060      7.571      0.000
    OM31               0.426      0.046      9.227      0.000
    OM22               0.170      0.028      6.077      0.000
    OM32               0.137      0.024      5.585      0.000

 Residual Variances
    Y11                0.000      0.000    999.000    999.000
    Y21                0.000      0.000    999.000    999.000
    Y31                0.000      0.000    999.000    999.000
    Y12                0.000      0.000    999.000    999.000
    Y22                0.000      0.000    999.000    999.000
    Y32                0.000      0.000    999.000    999.000

New/Additional Parameters
    MIICC11            0.842      0.051     16.548      0.000
    UMS11              0.158      0.051      3.108      0.002
    REL11              0.680      0.042     16.251      0.000
    L2CON21            0.256      0.049      5.187      0.000
    L2OMS21            0.744      0.049     15.049      0.000
    L1CON21            0.232      0.045      5.138      0.000
    L1OMS21            0.672      0.051     13.101      0.000
    UMS21              0.096      0.032      3.038      0.002
    MIICC21            0.904      0.032     28.466      0.000
    REL21              0.721      0.034     21.012      0.000
    L2CON31            0.259      0.058      4.447      0.000
    L2OMS31            0.741      0.058     12.706      0.000
    L1CON31            0.241      0.055      4.403      0.000
    L1OMS31            0.688      0.056     12.209      0.000
    UMS31              0.072      0.024      3.026      0.002
    MIICC31            0.928      0.024     39.287      0.000
    REL31              0.693      0.029     24.120      0.000
    MIICC12            0.394      0.062      6.325      0.000
    UMS12              0.606      0.062      9.738      0.000
    REL12              0.655      0.057     11.447      0.000
    L2CON22            0.247      0.053      4.673      0.000
    L2OMS22            0.753      0.053     14.281      0.000
    L1CON22            0.101      0.023      4.361      0.000
    L1OMS22            0.310      0.046      6.759      0.000
    UMS22              0.589      0.049     11.917      0.000
    MIICC22            0.411      0.049      8.314      0.000
    REL22              0.738      0.054     13.695      0.000
    L2CON32            0.219      0.068      3.236      0.001
    L2OMS32            0.781      0.068     11.510      0.000
    L1CON32            0.145      0.047      3.094      0.002
    L1OMS32            0.515      0.058      8.901      0.000
    UMS32              0.340      0.051      6.686      0.000
    MIICC32            0.660      0.051     12.977      0.000
    REL32              0.559      0.039     14.407      0.000


QUALITY OF NUMERICAL RESULTS

     Condition Number for the Information Matrix             -0.895E-03
       (ratio of smallest to largest eigenvalue)


STANDARDIZED MODEL RESULTS


STDYX Standardization

                                                    Two-Tailed
                    Estimate       S.E.  Est./S.E.    P-Value

Within Level

 UM1      BY
    Y11                0.502      0.085      5.930      0.000
    Y21                0.447      0.076      5.849      0.000
    Y31                0.372      0.061      6.124      0.000

 UM2      BY
    Y12                0.731      0.044     16.804      0.000
    Y22                0.790      0.048     16.321      0.000
    Y32                0.549      0.038     14.558      0.000

 UM1      WITH
    UM2                0.000      0.000    999.000    999.000

 Variances
    UM1                1.000      0.000    999.000    999.000
    UM2                1.000      0.000    999.000    999.000

 Residual Variances
    Y11                0.748      0.085      8.806      0.000
    Y21                0.800      0.068     11.717      0.000
    Y31                0.861      0.045     19.010      0.000
    Y12                0.465      0.064      7.309      0.000
    Y22                0.376      0.076      4.914      0.000
    Y32                0.699      0.041     16.913      0.000

Between Level

 T1       BY
    Y11                1.000      0.000  *********      0.000
    Y21                0.506      0.049     10.375      0.000
    Y31                0.509      0.057      8.894      0.000

 T2       BY
    Y12                1.000      0.000  13023.057      0.000
    Y22                0.496      0.053      9.345      0.000
    Y32                0.468      0.072      6.473      0.000

 OM21     BY
    Y21                0.862      0.029     30.096      0.000

 OM31     BY
    Y31                0.861      0.034     25.413      0.000

 OM22     BY
    Y22                0.868      0.030     28.559      0.000

 OM32     BY
    Y32                0.883      0.038     23.022      0.000

 T1       WITH
    T2                 0.994      0.105      9.473      0.000
    OM21               0.000      0.000    999.000    999.000
    OM31               0.000      0.000    999.000    999.000
    OM22               0.000      0.000    999.000    999.000
    OM32               0.000      0.000    999.000    999.000

 OM21     WITH
    OM31               0.410      0.075      5.469      0.000
    OM22               0.942      0.060     15.759      0.000
    OM32               0.232      0.093      2.490      0.013
    T2                 0.000      0.000    999.000    999.000

 OM31     WITH
    OM22               0.200      0.103      1.944      0.052
    OM32               0.958      0.049     19.742      0.000
    T2                 0.000      0.000    999.000    999.000

 OM22     WITH
    OM32               0.045      0.121      0.371      0.710
    T2                 0.000      0.000    999.000    999.000

 OM32     WITH
    T2                 0.000      0.000    999.000    999.000

 Intercepts
    Y11                3.934      0.235     16.749      0.000
    Y21                3.921      0.202     19.459      0.000
    Y31                3.994      0.181     22.028      0.000
    Y12                7.358      0.864      8.518      0.000
    Y22                6.581      0.487     13.505      0.000
    Y32                6.994      0.583     11.989      0.000

 Variances
    T1                 1.000      0.000    999.000    999.000
    T2                 1.000      0.000    999.000    999.000
    OM21               1.000      0.000    999.000    999.000
    OM31               1.000      0.000    999.000    999.000
    OM22               1.000      0.000    999.000    999.000
    OM32               1.000      0.000    999.000    999.000

 Residual Variances
    Y11                0.000      0.000      9.074      0.000
    Y21                0.000      0.000     10.053      0.000
    Y31                0.000      0.000     10.510      0.000
    Y12                0.001      0.000      4.184      0.000
    Y22                0.000      0.000      7.010      0.000
    Y32                0.001      0.000      5.965      0.000


R-SQUARE

Within Level

    Observed                                        Two-Tailed
    Variable        Estimate       S.E.  Est./S.E.    P-Value

    Y11                0.252      0.085      2.965      0.003
    Y21                0.200      0.068      2.925      0.003
    Y31                0.139      0.045      3.062      0.002
    Y12                0.535      0.064      8.402      0.000
    Y22                0.624      0.076      8.160      0.000
    Y32                0.301      0.041      7.279      0.000

Between Level

    Observed                                        Two-Tailed
    Variable        Estimate       S.E.  Est./S.E.    P-Value

    Y11                1.000      0.000   ********      0.000
    Y21                1.000      0.000   ********      0.000
    Y31                1.000      0.000   ********      0.000
    Y12                0.999      0.000   6511.528      0.000
    Y22                1.000      0.000   ********      0.000
    Y32                0.999      0.000   ********      0.000


DIAGRAM INFORMATION

  Mplus diagrams are currently not available for multilevel analysis.
  No diagram output was produced.


     Beginning Time:  10:45:04
        Ending Time:  10:45:06
       Elapsed Time:  00:00:02


MUTHEN & MUTHEN
3463 Stoner Ave.
Los Angeles, CA  90066

Tel: (310) 391-9971
Fax: (310) 391-8971
Web: www.StatModel.com
Support: Support@StatModel.com

Copyright (c) 1998-2021 Muthen & Muthen
